# Supplementary material for: RNA-Seq Analysis of Rice Roots Reveals the Involvement of Post-Transcriptional Regulation in Response to Cadmium Stress
Source: Front Plant Sci. 2015 Dec 21;6:1136. doi: 10.3389/fpls.2015.01136 (PMC4685130; doi:10.3389/fpls.2015.01136)
Supplement: Supplemental Tables S1–S3 — Primers used for qRT-PCR analysis of Cd up- or down-regulated genes. Primers used for Semi-quantitative PCR detection of alternative splicing event analysis. Primers used for qRT-PCR detection of lncRNAs expression. [file DataSheet1.XLSX]

## Sheet: Supplemental Table S1-3
Table S1 Primers used for qRT-PCR analysis of Cd up- or down-regulated genes
Gene name	Gene location	Gene description	Forward Primer sequences (5'-3')	Reverse Primer sequences(5'-3')
Cd-up 1	Os09g0367700	Similar to GST6 protein	ATGGCGGACGAGGTGGTG	GCGGCGACTCCTTCTTCTTC
Cd-up 2	Os04g0339400	Aldo/keto reductase family protein	GCAGAGAACTTGGCATTGG	CAGACATCGCTCCCTTGG
Cd-up 3	Os03g0693900	Oxalate oxidase-like protein	TTCGTCGTGCTGCTCCTG	GTTCGGGTTGGCGTTCAC
Cd-up 4	Os01g0136200	heat shock protein	GTGTTCCGCTCCGTCGTC	GTCGTTCTTGTCCTCCTTCTCC
Cd-up 5	Os06g0565200	Putative heat stress	GCACGCCAACTTCTCCAG	CCTCAGCCTCTCCACCTC
		transcription factor A-6a.
Cd-down 1	Os08g0302000	Similar to Peroxidase 40 precursor	TCAACAAGTCCTGCCTCAATG	AGAGCACGGAGCCATCAC
Cd-down 2	Os10g0184871	cysteine-rich repeat secretory protein	TCTCCTGTGTTTGCCTCCTTTG	ACCGTGCCGTTGAAGAAGC
Cd-down 3	LOC_Os10g40460	LTPL141 - Protease inhibitor/seed storage/LTP family protein precursor	CTTCCACCACCAAAGTCGTAGC	ACCGGACCACCGGAGCAGTT
Cd-down 4	Os10g0403800	helix-loop-helix DNA-binding domain containing protein	GAAGTGGACGACCTGAGCG	GCCTGAGGGCTGTTGCTGT
Table S2 Primers used for Semi-quantitative pcr detection of alternative splicing event analysis
Detected gene	Forward Primer sequences (5'-3')			Reverse Primer sequences(5'-3')
Os03g0812500	ACATTGAGGATATTTTGTCTGATT			TGGTTTAGTCTTCTGATTCTTGTT
Os03g0102400	CTTGTCGACAACAGCCTC			AGGTTAGCCTCTAAGTCACTCTG
Table S3 Primers used for qRT-PCR detection of lnc RNAs expression
Predicted lncRNA	Forward Primer sequences (5'-3')			Reverse Primer sequences(5'-3')
XLOC_001126	GGCGAACTTCATAATACC			GCGACTAATATCAAGATGG
XLOC_011965	GGGTGGCGGTAATCCTTTG			ATCATCCTGCTAGTTTGTTTGC
XLOC_029597	ATGATAGAATGACTTAGATTGTG			CGTATTGGTGTAGGAATGG
XLOC_048220	GGAGAATGATATGGAGCAAGC			GGCAATGTGGTTGTGTATGG

## Sheet: Supplemental Table S4
#Gene_id: gene id in RAPDB or MSU
#Num_of_transcripts: total number of transcripts corresponding to each gene in our integrated database
#Gene_start: gene start location on the genome
#Gene_end: gene end location on the genome
#RAPDB_description: gene functional description in RAPDB database
#MSU_description: gene functional description in MSU database
#Symbol: rice gene symbol
#GeneName: rice gene name
#TF: transcription factor
#Uniprot: Uniprot annotation
#InterPro: InterPro annotation
#GO: Gene Ontology annotation
#raw_count: Number of reads mapping to each gene
#RPKM: RPKM(reads per kilobase of transcript per million reads mapped) expression level of each gene
#normalized_count: DESeq normalized count of each gene
#Log2(FoldChange): log2 (normalized read count+1) of Cd+ or Cd++ minus log2 (normalized read count+1) of Control
#Pvalue: statistical significance level caculated by DESeq
#FDR: false discovery rate(p-value adjusted for multiple testing using Benjamini-Hochberg method)
Gene_id	Num_of_transcripts	Transcript_id_list	Gene_start	Gene_end	RAPDB_description	MSU_description	Symbol	GeneName	TF	Uniprot	InterPro	GO	Control_raw_count	Cd+_raw_count	Cd++_raw_count	Control_RPKM	Cd+_RPKM	Cd++_RPKM	Control_normalized_count	Cd+_normalized_count	Cd++_normalized_count	Cd+_vs_Control_Log2(FoldChange)	Cd+_vs_Control_Pvalue	Cd+_vs_Control_FDR	Cd++_vs_Control_Log2(FoldChange)	Cd++_vs_Control_Pvalue	Cd++_vs_Control_FDR
Os11g0707000	5	Os11t0707000-01,Os11t0707000-02,Os11t0707000-03,Os11t0707000-04,LOC_Os11g47970.1	28932977	28936340	Non-protein coding transcript.	AAA-type ATPase family protein, putative, expressed	---	---	---	NONE	---	---	1	135	1	0.00799318	0.974758	0.0080887	0.988744	123.044	1.10267	6.95937	3.01e-05	0.00799089	0.157336	1	1
LOC_Os11g39940	1	LOC_Os11g39940.1	23798580	23800790	---	transposon protein, putative, unclassified, expressed	---	---	---	---	---	---	0	66	0	0	0.419273	0	0	60.1551	0	5.9344	0.000262477	0.0430956	1	1	1
Os07g0126301	2	Os07t0126301-01,LOC_Os07g03458.1	1385340	1386096	Allergen V5/Tpx-1 related family protein.	SCP-like extracellular protein, expressed	---	---	---	D5KR57 (UniProt)	Allergen V5/Tpx-1-related (IPR001283),CAP domain (IPR014044),Allergen V5/Tpx-1-related, conserved site (IPR018244)	Cellular Component: extracellular region (GO:0005576)	0	747	1	0	13.3523	0.0200241	0	680.846	1.10267	9.4133	1.25e-12	6.51e-09	1.07222	0.949635	1
Os07g0511400	2	Os07t0511400-01,LOC_Os07g32710.1	19533176	19534577	Hypothetical protein.	retrotransposon protein, putative, unclassified, expressed	---	---	---	longestORF	---	---	7	1446	3	0.0747892	13.9557	0.0324356	6.92121	1317.94	3.30802	7.57305	1.52e-12	6.51e-09	-1.06506	0.552887	1
Os06g0533700	1	Os06t0533700-00	19950545	19950766	Hypothetical conserved gene.	---	---	---	---	Q5Z731 (UniProt)	---	---	20	420	8	1.34948	25.5993	0.546242	19.7749	382.805	8.82138	4.27487	4.5e-05	0.0111573	-1.16459	0.332269	1
Os09g0447500	2	Os09t0447500-01,LOC_Os09g27510.1	16718630	16720923	Cytochrome P450 family protein.	cytochrome P450, putative, expressed	---	---	---	A2Z1U4 (UniProt)	Cytochrome P450 (IPR001128),Cytochrome P450, E-class, group I (IPR002401),Cytochrome P450, conserved site (IPR017972)	Biological Process: oxidation-reduction process (GO:0055114),Molecular Function: iron ion binding (GO:0005506),Molecular Function: electron carrier activity (GO:0009055),Molecular Function: oxidoreductase activity, acting on paired donors, with incorporation or reduction of molecular oxygen (GO:0016705),Molecular Function: heme binding (GO:0020037)	702	5345	1411	5.63829	38.7794	11.4682	694.098	4871.65	1555.87	2.8112	0.000178361	0.0324769	1.16451	0.102576	0.892249
Os03g0793900	2	Os03t0793900-00,LOC_Os03g57980.1	33025902	33027430	Conserved hypothetical protein.	LTPL99 - Protease inhibitor/seed storage/LTP family protein precursor, expressed	_	_	---	Q852L4 (UniProt)	---	---	292	2143	1447	5.0045	33.1775	25.096	288.713	1953.22	1595.57	2.75814	0.000285056	0.0464062	2.46636	0.00104723	0.037079
Os01g0106400	2	Os01t0106400-01,LOC_Os01g01660.1	327128	328451	Similar to Isoflavone reductase homolog IRL (EC 1.3.1.-).	isoflavone reductase, putative, expressed	---	---	---	Q8VYH7 (UniProt)	NmrA-like (IPR008030),NAD(P)-binding domain (IPR016040)	Molecular Function: nucleotide binding (GO:0000166)	693	5031	3464	8.60033	56.4001	43.503	685.2	4585.46	3819.66	2.74247	0.000252783	0.0420429	2.47885	0.000839921	0.0312372
Os10g0569600	1	Os10t0569600-00	22582333	22582812	Similar to RIR1b protein precursor.	---	---	---	---	O24232 (UniProt)	---	---	8	157	126	0.487129	8.63569	7.76396	7.90995	143.096	138.937	4.17717	0.000304607	0.0482928	4.13462	0.000353946	0.0155636
Os05g0428600	1	Os05t0428600-01	21033769	21036041	Similar to HSP70 precursor.	---	_	_	---	Q03685 (UniProt)	Heat shock protein Hsp70 (IPR001023),Heat shock protein 70 (IPR013126),Heat shock protein 70, conserved site (IPR018181)	Molecular Function: ATP binding (GO:0005524)	0	98	39	0	0.58339	0.260084	0	89.3212	43.0042	6.49699	1.91e-05	0.00560571	5.45957	0.000293121	0.0134052
Os12g0614851	2	Os12t0614851-00,LOC_Os12g42040.1	26073357	26076201	Serine/threonine protein kinase domain containing protein.	OsWAK126 - OsWAK receptor-like protein kinase, expressed	RLCK374	RECEPTOR-LIKE CYTOPLASMIC KINASE 374	---	Q2QM75 (UniProt)	Protein kinase, catalytic domain (IPR000719),Serine/threonine-protein kinase, catalytic domain (IPR002290),Serine/threonine-protein kinase, active site (IPR008271),Protein kinase-like domain (IPR011009),Protein kinase, ATP binding site (IPR017441),Serine/threonine-protein kinase-like domain (IPR017442),Tyrosine-protein kinase, catalytic domain (IPR020635)	Biological Process: protein phosphorylation (GO:0006468),Molecular Function: protein kinase activity (GO:0004672),Molecular Function: protein serine/threonine kinase activity (GO:0004674),Molecular Function: protein tyrosine kinase activity (GO:0004713),Molecular Function: ATP binding (GO:0005524),Molecular Function: transferase activity, transferring phosphorus-containing groups (GO:0016772)	92	824	687	0.617146	4.99311	4.66354	90.9645	751.027	757.536	3.04549	0.000204415	0.0359586	3.05794	0.000196244	0.00976865
Os04g0280500	2	Os04t0280500-00,LOC_Os04g21130.1	11894682	11898544	Similar to Non-S-locus F-box-like protein 2011 (Fragment).	F-box protein PP2-B1, putative, expressed	---	---	---	A0ELV0 (UniProt)	---	---	4	223	97	0.0526973	2.65385	1.29318	3.95498	203.251	106.959	5.68345	5.68e-06	0.00223834	4.75725	0.000118647	0.00643394
Os08g0478000	3	Os08t0478000-01,Os08t0478000-02,LOC_Os08g37300.1	23575565	23576310	Conserved hypothetical protein.	expressed protein	---	---	---	Q6ZJC6 (UniProt)	---	---	1305	11107	9971	26.2036	201.461	202.604	1290.31	10123.4	10994.8	2.9719	0.000149968	0.0285236	3.09102	8.8e-05	0.00509329
Os01g0924933	1	Os01t0924933-01	40508920	40511048	Transferase family protein.	---	---	---	---	NP_001150426.1 (RefSeq)	Transferase (IPR003480),Chloramphenicol acetyltransferase-like domain (IPR023213)	Molecular Function: transferase activity, transferring acyl groups other than amino-acyl groups (GO:0016747)	217	1625	1653	2.04949	13.8638	15.7986	214.557	1481.09	1822.72	2.78722	0.000270502	0.0442241	3.08666	6.78e-05	0.0040969
Os11g0437600	2	Os11t0437600-01,LOC_Os11g25040.1	14267737	14268968	Protein of unknown function DUF506, plant family protein.	plant-specific domain TIGR01615 family protein, expressed	---	---	---	NP_001176518.1 (RefSeq)	Protein of unknown function DUF506, plant (IPR006502)	---	5	171	129	0.0607923	1.8781	1.58718	4.94372	155.856	142.245	4.97848	4.24e-05	0.0105834	4.84663	6.61e-05	0.00400902
Os06g0274800	2	Os06t0274800-01,LOC_Os06g16350.1	9325990	9328211	Similar to Peroxidase 11 precursor (EC 1.11.1.7) (Atperox P11) (ATP23a/ATP23b).	peroxidase precursor, putative, expressed	_	_	---	Q96519 (UniProt)	Plant peroxidase (IPR000823),Haem peroxidase, plant/fungal/bacterial (IPR002016),Haem peroxidase (IPR010255),Peroxidases heam-ligand binding site (IPR019793),Peroxidase, active site (IPR019794)	Biological Process: response to oxidative stress (GO:0006979),Biological Process: oxidation-reduction process (GO:0055114),Molecular Function: peroxidase activity (GO:0004601),Molecular Function: heme binding (GO:0020037)	550	4568	4041	6.2131	46.6139	46.1948	543.809	4163.46	4455.9	2.93661	0.000102432	0.0208224	3.03454	6.44e-05	0.00392695
Os01g0854800	2	Os01t0854800-01,LOC_Os01g63540.1	36840077	36842130	Similar to Cytochrome P450 86A1 (EC 1.14.-.-) (CYPLXXXVI) (P450-dependent fatty acid omega-hydroxylase).	cytochrome P450, putative, expressed	CYP86A7-2	P-450 86A7-2	---	A2WX38 (UniProt)	Cytochrome P450 (IPR001128),Cytochrome P450, E-class, group I (IPR002401),Cytochrome P450, conserved site (IPR017972)	Biological Process: oxidation-reduction process (GO:0055114),Molecular Function: iron ion binding (GO:0005506),Molecular Function: electron carrier activity (GO:0009055),Molecular Function: oxidoreductase activity, acting on paired donors, with incorporation or reduction of molecular oxygen (GO:0016705),Molecular Function: heme binding (GO:0020037)	170	1393	1390	1.23976	9.17663	10.258	168.087	1269.64	1532.72	2.91714	0.00017362	0.0322245	3.18881	4.95e-05	0.00317231
Os05g0389800	2	Os05t0389800-01,LOC_Os05g32370.1	18872317	18875899	Similar to ATP-dependent helicase DHX8 (RNA helicase HRH1) (DEAH-box protein 8).	ATP-dependent RNA helicase, putative, expressed	---	---	---	NP_174527.2 (RefSeq)	Helicase, C-terminal (IPR001650),DNA/RNA helicase, ATP-dependent, DEAH-box type, conserved site (IPR002464),Helicase-associated domain (IPR007502),DNA/RNA helicase, DEAD/DEAH box type, N-terminal (IPR011545),Domain of unknown function DUF1605 (IPR011709),DEAD-like helicase (IPR014001)	Molecular Function: nucleic acid binding (GO:0003676),Molecular Function: helicase activity (GO:0004386),Molecular Function: ATP binding (GO:0005524),Molecular Function: ATP-dependent helicase activity (GO:0008026)	9	185	185	0.0376257	0.698646	0.78266	8.8987	168.616	203.994	4.24401	0.000122157	0.0244442	4.51879	4.95e-05	0.00317231
Os10g0532200	2	Os10t0532200-01,LOC_Os10g38860.1	20692550	20696256	Alpha/beta hydrolase family protein.	hydrolase, alpha/beta fold family domain containing protein, expressed	---	---	---	NP_564837.1 (RefSeq)	Alpha/beta hydrolase fold-1 (IPR000073)	---	72	710	737	0.554216	4.93683	5.7408	71.1896	647.123	812.67	3.1843	0.000127234	0.0248807	3.51293	3.02e-05	0.00207813
Os06g0239700	2	Os06t0239700-01,LOC_Os06g13220.1	7260407	7264016	Conserved hypothetical protein.	expressed protein	---	---	---	B9FSF6 (UniProt)	---	---	231	2134	1958	3.10889	25.9437	26.6665	228.4	1945.01	2159.03	3.09015	5.77e-05	0.0136391	3.24075	2.79e-05	0.00195449
Os01g0950000	2	Os01t0950000-01,LOC_Os01g72160.1	41847705	41849080	Similar to Glutathione S-transferase GST 28 (EC 2.5.1.18) (Fragment).	glutathione S-transferase, putative, expressed	GSTU41	TAU GLUTATHIONE S-TRANSFERASE 41	---	Q9FQB1 (UniProt)	Glutathione S-transferase, N-terminal (IPR004045),Glutathione S-transferase, C-terminal (IPR004046),Glutathione S-transferase, C-terminal-like (IPR010987),Thioredoxin-like fold (IPR012336),Glutathione S-transferase/chloride channel, C-terminal (IPR017933)	Molecular Function: protein binding (GO:0005515)	46	655	524	0.763907	9.82578	8.80588	45.4822	596.993	577.801	3.71434	2.11e-05	0.00604665	3.6672	2.63e-05	0.00186952
LOC_Os09g17530	1	LOC_Os09g17530.1	10732283	10733353	---	OsFBX321 - F-box domain containing protein, expressed	---	---	---	---	---	---	18	281	297	0.251751	3.55017	4.20354	17.7974	256.115	327.494	3.84705	9.22e-05	0.0196872	4.20173	2.45e-05	0.00175003
LOC_Os05g40430	1	LOC_Os05g40430.1	23754837	23756027	---	expressed protein	---	---	---	---	---	---	0	83	73	0	0.942972	0.929093	0	75.6495	80.4951	6.26021	2.64e-05	0.00732915	6.34864	2.13e-05	0.00155576
LOC_Os04g56130	1	LOC_Os04g56130.1	33426854	33428213	---	protein kinase domain containing protein, expressed	---	---	---	---	---	---	5	145	163	0.0594413	1.55715	1.96094	4.94372	132.159	179.736	4.74053	8.19e-05	0.0176742	5.18414	1.99e-05	0.00146562
LOC_Os01g58960	1	LOC_Os01g58960.1	34084757	34086514	---	cytochrome P450, putative, expressed	---	---	---	---	---	---	50	1008	561	0.42603	7.75844	4.83718	49.4372	918.732	618.6	4.21597	1.23e-06	0.0006671	3.64534	1.82e-05	0.00135944
Os06g0257600	1	Os06t0257600-01	8236902	8238699	Esterase, SGNH hydrolase-type domain containing protein.	---	GELP82	GDSL ESTERASE/LIPASE PROTEIN 82	---	B4FSE4 (UniProt)	Lipase, GDSL (IPR001087),Esterase, SGNH hydrolase-type (IPR013830)	Biological Process: lipid metabolic process (GO:0006629),Molecular Function: hydrolase activity, acting on ester bonds (GO:0016788)	142	1135	1369	1.49162	10.7698	14.5523	140.402	1034.48	1509.56	2.88128	0.000227888	0.0389132	3.4265	1.81e-05	0.00134993
Os09g0324300	2	Os09t0324300-01,LOC_Os09g15550.1	9501347	9502871	Cyclin-like F-box domain containing protein.	OsFBX313 - F-box domain containing protein, expressed	_	_	---	B8BEG4 (UniProt)	F-box domain, cyclin-like (IPR001810),F-box domain, Skp2-like (IPR022364)	Molecular Function: protein binding (GO:0005515)	3	144	132	0.0294673	1.27769	1.31206	2.96623	131.247	145.553	5.46751	2.79e-05	0.00759009	5.61677	1.78e-05	0.0013293
Os01g0696701	1	Os01t0696701-00	28825757	28828085	Hypothetical protein.	---	---	---	---	longestORF	---	---	2	90	124	0.0367588	1.49423	2.30628	1.97749	82.0296	136.731	5.3744	0.000146305	0.0281051	6.11153	1.72e-05	0.00129352
Os10g0529500	2	Os10t0529500-01,LOC_Os10g38600.1	20595041	20596116	Similar to Glutathione-S-transferase 2.	glutathione S-transferase GSTU6, putative, expressed	GSTU30	TAU GLUTATHIONE S-TRANSFERASE 30	---	NP_001105511.1 (RefSeq)	Glutathione S-transferase, N-terminal (IPR004045),Glutathione S-transferase, C-terminal-like (IPR010987),Thioredoxin-like fold (IPR012336),Glutathione S-transferase/chloride channel, C-terminal (IPR017933)	Molecular Function: protein binding (GO:0005515)	590	6283	5391	9.18684	88.374	84.9459	583.359	5726.58	5944.51	3.29522	1.99e-05	0.00580357	3.3491	1.54e-05	0.00117821
Os04g0561500	3	Os04t0561500-01,Os04t0561500-02,LOC_Os04g47360.1	28108757	28113606	Similar to Prolyl endopeptidase (EC 3.4.21.26) (Post-proline cleaving enzyme) (PE).	OsPOP9 - Putative Prolyl Oligopeptidase homologue, expressed	---	---	---	E5GCD4 (UniProt)	Peptidase S9, prolyl oligopeptidase, catalytic domain (IPR001375),Peptidase S9A, prolyl oligopeptidase (IPR002470),Peptidase S9, serine active site (IPR002471),Peptidase S9A/B/C, oligopeptidase, N-terminal beta-propeller (IPR004106),Peptidase S9A, oligopeptidase, N-terminal (IPR023302)	Biological Process: proteolysis (GO:0006508),Molecular Function: serine-type endopeptidase activity (GO:0004252),Molecular Function: serine-type peptidase activity (GO:0008236),Molecular Function: serine-type exopeptidase activity (GO:0070008)	640	8072	5964	3.15976	35.9996	29.7968	632.796	7357.15	6576.34	3.53933	6.64e-06	0.00252536	3.37747	1.51e-05	0.0011618
LOC_Os10g07010	1	LOC_Os10g07010.1	3658530	3661569	---	3-ketoacyl-CoA synthase, putative, expressed	---	---	---	---	---	---	56	588	685	0.442424	4.19635	5.47647	55.3697	535.927	755.331	3.27487	0.000111725	0.0224738	3.76994	1.29e-05	0.0010157
Os09g0512750	1	Os09t0512750-00	19944693	19945076	---	---	---	---	---	---	---	---	6	260	173	0.23405	9.16167	6.82909	5.93247	236.974	190.762	5.31996	3.64e-06	0.00161883	5.007	1.16e-05	0.000929041
Os03g0793800	3	Os03t0793800-01,LOC_Os03g57970.2,LOC_Os03g57970.1	33022996	33024100	Plant lipid transfer protein and hydrophobic protein, helical domain containing protein.	LTPL73 - Protease inhibitor/seed storage/LTP family protein precursor, expressed	_	_	---	B6UDW9 (UniProt)	Plant lipid transfer protein/seed storage/trypsin-alpha amylase inhibitor (IPR003612),Plant lipid transfer protein/hydrophobic protein, helical domain (IPR013770),Bifunctional inhibitor/plant lipid transfer protein/seed storage (IPR016140)	Biological Process: lipid transport (GO:0006869)	678	5430	6466	10.1661	73.5473	98.1111	670.369	4949.12	7129.88	2.88415	0.000147751	0.0282418	3.41085	1.15e-05	0.000926547
Os01g0155000	2	Os01t0155000-02,LOC_Os01g06220.1	2957066	2958443	Alpha/beta hydrolase fold-3 domain containing protein.	gibberellin receptor GID1L2, putative, expressed	_	_	---	NP_001148081.1 (RefSeq)	---	---	1032	8079	10820	11.2181	79.3306	119.022	1020.38	7363.53	11930.9	2.85128	0.000235849	0.0400943	3.54752	9.05e-06	0.00075099
LOC_Os05g40610	1	LOC_Os05g40610.1	23818257	23819431	---	OsFBDUF25 - F-box and DUF domain containing protein, expressed	---	---	---	---	---	---	0	65	92	0	0.798838	1.26663	0	59.2436	101.446	5.91274	6.46e-05	0.0143409	6.67872	7.99e-06	0.000675328
Os01g0613800	2	Os01t0613800-01,LOC_Os01g42790.1	24351302	24353345	Peptidase C1A, papain family protein.	xylem cysteine proteinase 2 precursor, putative, expressed	---	---	---	A2WSK4 (UniProt)	Peptidase, cysteine peptidase active site (IPR000169),Peptidase C1A, papain C-terminal (IPR000668),Peptidase C1A, papain (IPR013128),Proteinase inhibitor I29, cathepsin propeptide (IPR013201)	Biological Process: proteolysis (GO:0006508),Molecular Function: cysteine-type endopeptidase activity (GO:0004197),Molecular Function: cysteine-type peptidase activity (GO:0008234)	54	528	722	0.582345	5.14356	7.87922	53.3922	481.241	796.13	3.17206	0.000177852	0.0324769	3.8983	7.46e-06	0.000635482
LOC_Os08g05770	1	LOC_Os08g05770.1	3088712	3089751	---	expressed protein	---	---	---	---	---	---	5	149	189	0.0720155	1.93859	2.75471	4.94372	135.805	208.405	4.77979	5.79e-05	0.0136391	5.39765	7.41e-06	0.00063393
Os11g0679700	1	Os11t0679700-01	27486903	27490269	Phospholipid/glycerol acyltransferase domain containing protein.	---	---	---	---	GeneMark	Phospholipid/glycerol acyltransferase (IPR002123)	Biological Process: metabolic process (GO:0008152),Molecular Function: transferase activity, transferring acyl groups (GO:0016746)	83	1097	966	0.636924	7.6043	7.50145	82.0658	999.85	1065.18	3.60686	1.13e-05	0.00378336	3.69818	7.39e-06	0.00063393
Os03g0745000	8	Os03t0745000-01,Os03t0745000-02,LOC_Os03g53340.5,LOC_Os03g53340.2,LOC_Os03g53340.4,LOC_Os03g53340.6,LOC_Os03g53340.1,LOC_Os03g53340.3	30603964	30607164	Similar to Heat stress transcription factor A-2a.	HSF-type DNA-binding domain containing protein, expressed	---	---	HSF	Q84MN7 (UniProt)	Heat shock factor (HSF)-type, DNA-binding (IPR000232),Winged helix-turn-helix transcription repressor DNA-binding (IPR011991)	Biological Process: regulation of transcription, DNA-dependent (GO:0006355),Cellular Component: nucleus (GO:0005634),Molecular Function: sequence-specific DNA binding transcription factor activity (GO:0003700),Molecular Function: sequence-specific DNA binding (GO:0043565)	42	401	613	0.196541	1.69508	2.90284	41.5273	365.488	675.939	3.13769	0.000298911	0.0478506	4.02476	7.14e-06	0.000617035
LOC_Os02g10830	1	LOC_Os02g10830.1	5748604	5749500	---	serine acetyltransferase protein, putative, expressed	---	---	---	---	---	---	4	297	152	0.0667969	4.48019	2.56862	3.95498	270.698	167.606	6.09687	4.32e-07	0.000276017	5.40526	5.71e-06	0.000507753
Os03g0724600	2	Os03t0724600-01,LOC_Os03g51470.1	29451096	29453625	Conserved hypothetical protein.	expressed protein	---	---	---	Q75GV4 (UniProt)	---	---	61	776	808	1.03363	11.878	13.855	60.3134	707.278	890.96	3.55173	2.36e-05	0.00666737	3.88481	5.09e-06	0.000459743
Os01g0827300	2	Os01t0827300-01,LOC_Os01g61160.1	35402795	35405309	Similar to Laccase precursor (EC 1.10.3.2).	laccase precursor protein, putative, expressed	_	_	---	Q941X2 (UniProt)	Multicopper oxidase, type 1 (IPR001117),Multicopper oxidase, copper-binding site (IPR002355),Cupredoxin (IPR008972),Multicopper oxidase, type 2 (IPR011706),Multicopper oxidase, type 3 (IPR011707),Laccase (IPR017761)	Biological Process: lignin catabolic process (GO:0046274),Biological Process: oxidation-reduction process (GO:0055114),Cellular Component: apoplast (GO:0048046),Molecular Function: copper ion binding (GO:0005507),Molecular Function: laccase activity (GO:0008471),Molecular Function: oxidoreductase activity (GO:0016491)	585	8412	6400	4.3103	55.9879	47.7189	578.415	7667.04	7057.11	3.72849	2.67e-06	0.00124526	3.6089	4.96e-06	0.000451076
Os03g0339400	2	Os03t0339400-01,LOC_Os03g22020.1	12617988	12619711	Haem peroxidase, plant/fungal/bacterial family protein.	peroxidase precursor, putative, expressed	_	_	---	Q5U1Q3 (UniProt)	Plant peroxidase (IPR000823),Haem peroxidase, plant/fungal/bacterial (IPR002016),Haem peroxidase (IPR010255),Peroxidase, active site (IPR019794)	Biological Process: response to oxidative stress (GO:0006979),Biological Process: oxidation-reduction process (GO:0055114),Molecular Function: peroxidase activity (GO:0004601),Molecular Function: heme binding (GO:0020037)	442	4494	4703	4.39046	40.3241	47.2739	437.025	4096.01	5185.87	3.22843	2.53e-05	0.00710656	3.5688	4.53e-06	0.000418724
Os10g0451900	3	Os10t0451900-01,LOC_Os10g31440.1,LOC_Os10g31440.2	16481076	16482112	Peptidase S8 and S53, subtilisin, kexin, sedolisin domain containing protein.	retrotransposon protein, putative, unclassified, expressed	_	_	---	B8BH82 (UniProt)	---	---	1	71	136	0.0144448	0.926429	1.98796	0.988744	64.7123	149.964	6.0323	0.000134194	0.0260391	7.2448	3.89e-06	0.000367502
Os12g0134900	1	Os12t0134900-01	1716158	1718032	Cytochrome P450 family protein.	---	---	---	---	Q2RAT5 (UniProt)	Cytochrome P450 (IPR001128),Cytochrome P450, E-class, group I (IPR002401),Cytochrome P450, conserved site (IPR017972)	Biological Process: oxidation-reduction process (GO:0055114),Molecular Function: iron ion binding (GO:0005506),Molecular Function: electron carrier activity (GO:0009055),Molecular Function: oxidoreductase activity, acting on paired donors, with incorporation or reduction of molecular oxygen (GO:0016705),Molecular Function: heme binding (GO:0020037)	31	662	498	0.247656	4.77737	4.02602	30.6511	603.374	549.131	4.29904	2.05e-06	0.00102485	4.16314	3.88e-06	0.000366966
Os01g0636400	2	Os01t0636400-01,LOC_Os01g44960.1	25501848	25504409	Alpha/beta hydrolase family protein.	hydrolase, alpha/beta fold family domain containing protein, expressed	---	---	---	NP_001149890.1 (RefSeq)	Alpha/beta hydrolase fold-1 (IPR000073),Epoxide hydrolase-like (IPR000639)	Molecular Function: catalytic activity (GO:0003824)	314	2543	3445	3.44829	25.2269	38.2845	310.466	2317.79	3798.71	2.90025	0.000123587	0.0244814	3.613	3.5e-06	0.000336437
Os05g0381400	2	Os05t0381400-01,LOC_Os05g31670.1	18429324	18430293	Similar to ABA induced plasma membrane protein PM 19.	AWPM-19-like membrane family protein, putative, expressed	_	_	---	Q9ZRF8 (UniProt)	AWPM-19-like (IPR008390)	---	1	67	143	0.0154425	0.934621	2.23466	0.988744	61.0665	157.682	5.94864	0.000164602	0.0306991	7.31721	2.96e-06	0.000290662
Os01g0941500	2	Os01t0941500-00,LOC_Os01g71410.1	41375172	41376297	Similar to Beta-1,3-glucanase.	glycosyl hydrolases family 17, putative, expressed	---	---	---	Q9XEN5 (UniProt)	Glycoside hydrolase, family 17 (IPR000490),Glycoside hydrolase, subgroup, catalytic domain (IPR013781),Glycoside hydrolase, superfamily (IPR017853)	Biological Process: carbohydrate metabolic process (GO:0005975),Molecular Function: catalytic activity (GO:0003824),Molecular Function: hydrolase activity, hydrolyzing O-glycosyl compounds (GO:0004553),Molecular Function: cation binding (GO:0043169)	14	267	349	0.187743	3.23438	4.73609	13.8424	243.355	384.833	4.13589	3.37e-05	0.00863437	4.79706	2.5e-06	0.000251006
Os06g0185500	2	Os06t0185500-00,LOC_Os06g08640.1	4301557	4303137	Transferase family protein.	transferase family protein, putative, expressed	HCT4	HYDROXYCINNAMOYLTRANSFERASE 4	---	NP_001057003.1 (RefSeq)	Transferase (IPR003480),Chloramphenicol acetyltransferase-like domain (IPR023213)	Molecular Function: transferase activity, transferring acyl groups other than amino-acyl groups (GO:0016747)	122	1143	1571	1.15589	9.78243	15.0623	120.627	1041.78	1732.3	3.11042	7.72e-05	0.0167619	3.84407	2.16e-06	0.000222208
Os11g0138300	2	Os11t0138300-01,LOC_Os11g04290.1	1775407	1777730	Conserved hypothetical protein.	cytochrome P450, putative, expressed	---	---	---	NP_001174399.1 (RefSeq)	---	---	72	1956	951	0.464072	11.3885	6.20287	71.1896	1782.78	1048.64	4.64632	3.82e-08	3.58e-05	3.88071	2.13e-06	0.000219446
Os05g0296800	4	Os05t0296800-01,Os05t0296800-02,LOC_Os05g23140.1,LOC_Os05g23140.2	13192487	13199560	Conserved hypothetical protein.	retrotransposon protein, putative, LINE subclass, expressed	---	---	---	F2EHT9 (UniProt)	---	---	12	173	346	0.0584555	0.761261	1.70561	11.8649	157.679	381.525	3.73222	0.000242776	0.0408397	5.007	2.08e-06	0.000215513
Os04g0600200	2	Os04t0600200-01,LOC_Os04g51150.1	30287153	30289864	Homodimeric diiron-carboxylate protein, Cyanide-resistant respiration in mitochondria, Reactive oxygen species (ROS) scavenging	transposon protein, putative, unclassified, expressed	AOX1A	ALTERNATIVE OXIDASE 1A	---	O82807 (UniProt)	Alternative oxidase (IPR002680)	Biological Process: respiratory gaseous exchange (GO:0007585),Biological Process: oxidation-reduction process (GO:0055114),Cellular Component: mitochondrial envelope (GO:0005740)	756	6043	9425	7.45509	53.8304	94.0528	747.491	5507.83	10392.7	2.88136	0.000176635	0.0324704	3.79737	2.05e-06	0.000214788
Os12g0153200	2	Os12t0153200-01,LOC_Os12g05690.1	2622155	2623105	Conserved hypothetical protein.	expressed protein	---	---	---	A2ZI60 (UniProt)	---	---	29	344	560	0.456779	4.89452	8.92597	28.6736	313.535	617.497	3.45083	0.000124255	0.0244814	4.42864	1.99e-06	0.000209155
Os03g0133100	2	Os03t0133100-01,LOC_Os03g04080.1	1870803	1871503	Conserved hypothetical protein.	expressed protein	---	---	---	A2XC50 (UniProt)	---	---	0	56	120	0	1.08094	2.59484	0	51.0407	132.321	5.70157	9.29e-05	0.019713	7.05876	1.96e-06	0.000206969
Os03g0277700	2	Os03t0277700-01,LOC_Os03g16960.1	9425490	9426843	Protein of unknown function DUF26 domain containing protein.	cysteine-rich repeat secretory protein 55 precursor, putative, expressed	---	---	---	B6SUE5 (UniProt)	Gnk2-homologous domain (IPR002902)	---	528	3762	6330	6.24726	40.2085	75.7911	522.057	3428.84	6979.92	2.71544	0.000305444	0.0482928	3.74093	1.93e-06	0.000206639
Os06g0536100	2	Os06t0536100-00,LOC_Os06g34530.1	20087862	20089203	Hypothetical conserved gene.	zinc finger, C3HC4 type domain containing protein, expressed	---	---	---	Q5Z5E5 (UniProt)	Zinc finger, RING-type (IPR001841),Zinc finger, RING/FYVE/PHD-type (IPR013083),Zinc finger, RING-H2-type (IPR024766)	Molecular Function: protein binding (GO:0005515),Molecular Function: zinc ion binding (GO:0008270)	48	681	771	0.669462	8.57976	10.8817	47.4597	620.691	850.161	3.7091	1.47e-05	0.00458097	4.16296	1.8e-06	0.000193701
Os07g0501400	1	Os07t0501400-00	18893442	18894788	Hypothetical conserved gene.	---	---	---	---	Q6ZIJ0 (UniProt)	Alpha/beta hydrolase fold-3 (IPR013094)	Biological Process: metabolic process (GO:0008152),Molecular Function: hydrolase activity (GO:0016787)	0	60	133	0	0.602721	1.49669	0	54.6864	146.656	5.79925	6.04e-05	0.0137376	7.20609	9.8e-07	0.000113884
Os07g0127800	1	Os07t0127800-00	1449229	1449741	---	---	---	---	---	---	---	---	0	60	134	0	1.58258	3.95946	0	54.6864	147.758	5.79925	5.99e-05	0.0137376	7.21683	9.34e-07	0.00011122
Os12g0191601	2	Os12t0191601-00,LOC_Os12g08930.1	4656472	4657023	Conserved hypothetical protein.	expressed protein	---	---	---	NP_001176829.1 (RefSeq)	---	---	29	637	622	0.786951	15.6147	17.0805	28.6736	580.588	685.863	4.33972	1.48e-06	0.000777931	4.58013	4.87e-07	6.24e-05
Os06g0532301	1	Os06t0532301-01	19875923	19878818	Conserved hypothetical protein.	---	---	---	---	Q69RN8 (UniProt)	---	---	0	58	150	0	0.270995	0.785129	0	52.8635	165.401	5.75124	6.03e-05	0.0137376	7.37852	4.56e-07	5.92e-05
Os03g0245800	2	Os03t0245800-02,LOC_Os03g14180.1	7697015	7698284	Similar to Heat shock protein 26.	hsp20/alpha crystallin family protein, putative, expressed	HSP26	26 KDA HEAT SHOCK PROTEIN	---	Q10P60 (UniProt)	Heat shock protein Hsp20 (IPR002068),HSP20-like chaperone (IPR008978)	---	3	112	237	0.035384	1.19329	2.82874	2.96623	102.081	261.333	5.10494	4.8e-05	0.0118255	6.46112	4.49e-07	5.85e-05
Os11g0506800	2	Os11t0506800-00,LOC_Os11g31060.1	18070199	18071815	Similar to BAG domain containing protein.	IQ calmodulin-binding and BAG domain containing protein, putative, expressed	BAG5	BCL-2-ASSOCIATED ATHANOGENE 5	---	B6UF50 (UniProt)	IQ motif, EF-hand binding site (IPR000048),BAG domain (IPR003103)	Molecular Function: protein binding (GO:0005515),Molecular Function: chaperone binding (GO:0051087)	5	144	280	0.0463179	1.20499	2.6248	4.94372	131.247	308.748	4.73055	3.9e-05	0.0098593	5.96469	4.39e-07	5.77e-05
Os01g0934800	3	Os01t0934800-00,LOC_Os01g70850.2,LOC_Os01g70850.1	41004288	41006137	Alpha/beta hydrolase fold-1 domain containing protein.	esterase, putative, expressed	PIR7B	PYRICULARIA ORYZAE RESISTANCE R7B	---	Q0JG99 (UniProt)	---	---	67	1492	1118	0.737947	14.8444	12.4609	66.2459	1359.87	1232.79	4.35949	2.07e-07	0.000144386	4.21795	4.38e-07	5.77e-05
Os06g0146600	1	Os06t0146600-01	2441703	2442549	Hypothetical protein.	---	---	---	---	GeneMark	---	---	22	285	583	0.440565	5.15556	11.8145	21.7524	259.761	642.858	3.57794	9.65e-05	0.0199342	4.88526	3.62e-07	4.93e-05
Os06g0565200	1	Os06t0565200-00	21761304	21762421	Putative heat stress transcription factor A-6a.	---	HSFA6	HEAT STRESS TRANSCRIPTION FACTOR A6	---	Q5Z6A4 (UniProt)	Heat shock factor (HSF)-type, DNA-binding (IPR000232),Winged helix-turn-helix transcription repressor DNA-binding (IPR011991)	Biological Process: regulation of transcription, DNA-dependent (GO:0006355),Cellular Component: nucleus (GO:0005634),Molecular Function: sequence-specific DNA binding transcription factor activity (GO:0003700),Molecular Function: sequence-specific DNA binding (GO:0043565)	1	87	191	0.0150394	1.18193	2.90685	0.988744	79.2953	210.611	6.32549	3.12e-05	0.00809789	7.73476	3.24e-07	4.51e-05
Os01g0719300	2	Os01t0719300-01,LOC_Os01g52130.1	29987911	29994141	Similar to Sulfate transporter 3.1 (AST12) (AtST1).	sulfate transporter, putative, expressed	---	---	---	Q6ZZ94 (UniProt)	Sulphate anion transporter (IPR001902),Sulphate transporter/antisigma-factor antagonist STAS (IPR002645),Sulphate transporter (IPR011547),Sulphate anion transporter, conserved site (IPR018045)	Biological Process: transport (GO:0006810),Biological Process: sulfate transport (GO:0008272),Biological Process: transmembrane transport (GO:0055085),Cellular Component: membrane (GO:0016020),Cellular Component: integral to membrane (GO:0016021),Molecular Function: transporter activity (GO:0005215),Molecular Function: secondary active sulfate transmembrane transporter activity (GO:0008271)	61	511	1176	0.318152	2.40751	6.20685	60.3134	465.746	1296.74	2.94899	0.000302633	0.0482455	4.42627	3.07e-07	4.3e-05
Os09g0344400	2	Os09t0344400-01,LOC_Os09g17540.1	10733802	10735333	F-box domain, cyclin-like domain containing protein.	OsFBX322 - F-box domain containing protein, expressed	_	_	---	A2Z043 (UniProt)	F-box domain, cyclin-like (IPR001810),F-box domain, Skp2-like (IPR022364)	Molecular Function: protein binding (GO:0005515)	7	237	321	0.0684429	2.09325	3.1761	6.92121	216.011	353.958	4.96394	4.63e-06	0.00187079	5.67641	2.78e-07	3.96e-05
Os07g0410300	2	Os07t0410300-01,LOC_Os07g22730.1	12826359	12827317	Conserved hypothetical protein.	AP2 domain containing protein, expressed	ERF136	ETHYLENE RESPONSE FACTOR 136	AP2-EREBP	Q7EYP8 (UniProt)	---	---	156	1449	2483	2.43666	20.4448	39.247	154.244	1320.68	2737.94	3.09799	5.99e-05	0.0137376	4.1498	2.76e-07	3.93e-05
Os02g0720400	2	Os02t0720400-00,LOC_Os02g48850.1	29886216	29888140	Protein of unknown function DUF506, plant domain containing protein.	plant-specific domain TIGR01615 family protein, expressed	---	---	---	NP_001047952.2 (RefSeq)	Protein of unknown function DUF506, plant (IPR006502)	---	9	218	370	0.13217	2.89194	5.49857	8.8987	198.694	407.989	4.48081	1.71e-05	0.00520172	5.51879	2.74e-07	3.92e-05
Os08g0156100	1	Os08t0156100-01	3248211	3248907	Conserved hypothetical protein.	---	---	---	---	A2YRD2 (UniProt)	---	---	3	283	214	0.0644729	5.49397	4.65403	2.96623	257.938	235.972	6.44225	1.57e-07	0.000115865	6.31384	2.64e-07	3.83e-05
Os07g0531200	2	Os07t0531200-01,LOC_Os07g34690.1	20789771	20790707	Conserved hypothetical protein.	expressed protein	---	---	---	A2YM37 (UniProt)	---	---	1	61	205	0.0159864	0.880892	3.31637	0.988744	55.5979	226.048	5.81329	0.000158291	0.0299583	7.83682	2.55e-07	3.72e-05
Os01g0947000	2	Os01t0947000-01,LOC_Os01g71860.1	41629299	41631914	Similar to Beta-1,3-glucanase precursor.	glycosyl hydrolases family 17, putative, expressed	_	_	---	Q8W264 (UniProt)	Glycoside hydrolase, family 17 (IPR000490),Glycoside hydrolase, subgroup, catalytic domain (IPR013781),Glycoside hydrolase, superfamily (IPR017853)	Biological Process: carbohydrate metabolic process (GO:0005975),Molecular Function: catalytic activity (GO:0003824),Molecular Function: hydrolase activity, hydrolyzing O-glycosyl compounds (GO:0004553),Molecular Function: cation binding (GO:0043169)	417	4195	7000	2.62672	23.87	44.6205	412.306	3823.49	7718.71	3.2131	3.02e-05	0.00799089	4.22657	1.57e-07	2.41e-05
Os07g0625600	2	Os07t0625600-00,LOC_Os07g43260.1	25914762	25915489	Fimbriata-associated protein (Fragment).	SKP1-like protein 1B, putative, expressed	_	_	---	Q8LI45 (UniProt)	SKP1 component (IPR001232),BTB/POZ fold (IPR011333),SKP1 component, dimerisation (IPR016072),SKP1 component, POZ (IPR016073),E3 ubiquitin ligase, SCF complex, Skp subunit (IPR016897)	Biological Process: ubiquitin-dependent protein catabolic process (GO:0006511)	3	77	281	0.0617275	1.43117	5.85091	2.96623	70.1809	309.851	4.56437	0.000256175	0.0422414	6.7068	1.57e-07	2.41e-05
Os01g0348900	5	Os01t0348900-01,LOC_Os01g24710.4,LOC_Os01g24710.2,LOC_Os01g24710.3,LOC_Os01g24710.1	13903153	13904729	SalT gene product (Salt-induced protein).	jacalin-like lectin domain containing protein, expressed	SALT	SALT PROTEIN	---	Q0JMY8 (UniProt)	Mannose-binding lectin (IPR001229)	---	1369	13807	36034	14.679	133.732	390.989	1353.59	12584.3	39733.7	3.21676	0.000180134	0.032645	4.8755	1.43e-07	2.24e-05
Os06g0697500	2	Os06t0697500-00,LOC_Os06g48240.1	29180250	29181960	ATPase, AAA-type, core domain containing protein.	AAA ATPase, putative, expressed	---	---	---	NP_001149719.1 (RefSeq)	ATPase, AAA+ type, core (IPR003593),ATPase, AAA-type, core (IPR003959),ATPase, AAA-type, conserved site (IPR003960)	Molecular Function: nucleotide binding (GO:0000166),Molecular Function: ATP binding (GO:0005524),Molecular Function: nucleoside-triphosphatase activity (GO:0017111)	69	660	1401	0.604071	5.21947	12.4118	68.2234	601.551	1544.84	3.14035	0.000102118	0.0208224	4.50105	1.36e-07	2.14e-05
Os01g0734800	4	Os01t0734800-01,Os01t0734800-02,LOC_Os01g53350.1,LOC_Os01g53350.2	30655289	30657194	UDP-glucuronosyl/UDP-glucosyltransferase family protein.	anthocyanidin 5,3-O-glucosyltransferase, putative, expressed	---	---	---	B4FG90 (UniProt)	UDP-glucuronosyl/UDP-glucosyltransferase (IPR002213)	Biological Process: metabolic process (GO:0008152),Molecular Function: transferase activity, transferring hexosyl groups (GO:0016758)	271	5093	4723	2.12978	36.1562	37.5615	267.95	4641.97	5207.92	4.1147	2.64e-07	0.000181148	4.28067	1.08e-07	1.78e-05
Os09g0366800	2	Os09t0366800-00,LOC_Os09g20170.1	12080451	12081868	Hypothetical conserved gene.	expressed protein	---	---	---	Q69QF5 (UniProt)	---	---	1	126	211	0.017685	2.01289	3.77613	0.988744	114.841	232.664	6.85983	3.49e-06	0.0015786	7.87843	1.03e-07	1.73e-05
LOC_Os11g31550	1	LOC_Os11g31550.1	18435551	18438196	---	BRASSINOSTEROID INSENSITIVE 1-associated receptor kinase 1 precursor, putative, expressed	---	---	---	---	---	---	6	133	370	0.0900554	1.80324	5.61978	5.93247	121.222	407.989	4.35287	7.2e-05	0.0158097	6.10375	8.85e-08	1.5e-05
Os07g0638100	2	Os07t0638100-01,LOC_Os07g44410.1	26542980	26545183	Six-bladed beta-propeller, TolB-like domain containing protein.	WD40-like Beta Propeller Repeat family protein, expressed	---	---	---	NP_192096.1 (RefSeq)	Six-bladed beta-propeller, TolB-like (IPR011042),WD40-like Beta Propeller (IPR011659)	---	1197	22300	37542	8.13526	136.907	258.199	1183.53	20325.1	41396.5	4.1021	6.83e-06	0.00254949	5.12835	8.33e-08	1.42e-05
Os12g0639400	2	Os12t0639400-01,LOC_Os12g44210.1	27422434	27423998	ATPase, AAA-type, core domain containing protein.	ATPase, AAA family domain containing protein, expressed	---	---	---	NP_001147533.1 (RefSeq)	ATPase, AAA+ type, core (IPR003593),ATPase, AAA-type, core (IPR003959),ATPase, AAA-type, conserved site (IPR003960)	Molecular Function: nucleotide binding (GO:0000166),Molecular Function: ATP binding (GO:0005524),Molecular Function: nucleoside-triphosphatase activity (GO:0017111)	4	92	332	0.0382855	0.795437	3.21567	3.95498	83.8525	366.087	4.40611	0.00017537	0.0323929	6.53238	7.64e-08	1.32e-05
Os06g0506600	2	Os06t0506600-01,LOC_Os06g30970.1	18015320	18017697	Similar to Ubiquitin carrier protein.	ubiquitin-conjugating enzyme, putative, expressed	---	---	---	A3BC59 (UniProt)	Ubiquitin-conjugating enzyme, E2 (IPR000608),Ubiquitin-conjugating enzyme/RWD-like (IPR016135),Ubiquitin-conjugating enzyme, active site (IPR023313)	Molecular Function: acid-amino acid ligase activity (GO:0016881)	16	217	594	0.100785	1.23475	3.78637	15.8199	197.783	654.988	3.6441	0.000109733	0.0221892	5.37165	6.95e-08	1.22e-05
Os11g0112400	2	Os11t0112400-01,LOC_Os11g02130.1	583135	585659	Peroxidase (EC 1.11.1.7).	peroxidase precursor, putative, expressed	_	_	---	Q5U1F8 (UniProt)	Plant peroxidase (IPR000823),Haem peroxidase, plant/fungal/bacterial (IPR002016),Haem peroxidase (IPR010255),Peroxidases heam-ligand binding site (IPR019793),Peroxidase, active site (IPR019794)	Biological Process: response to oxidative stress (GO:0006979),Biological Process: oxidation-reduction process (GO:0055114),Molecular Function: peroxidase activity (GO:0004601),Molecular Function: heme binding (GO:0020037)	29	309	847	0.332871	3.20391	9.83832	28.6736	281.635	933.964	3.29603	0.00016	0.0301332	5.02557	6.43e-08	1.14e-05
Os03g0860100	2	Os03t0860100-01,LOC_Os03g64260.1	36301489	36302407	Similar to Ethylene-responsive transcription factor 2 (Ethylene-responsive element binding factor 2) (EREBP-2) (AtERF2).	AP2 domain containing protein, expressed	ERF83	ETHYLENE RESPONSE FACTOR 83	AP2-EREBP	B8AP94 (UniProt)	Pathogenesis-related transcriptional factor/ERF, DNA-binding (IPR001471),DNA-binding, integrase-type (IPR016177)	Biological Process: regulation of transcription, DNA-dependent (GO:0006355),Molecular Function: DNA binding (GO:0003677),Molecular Function: sequence-specific DNA binding transcription factor activity (GO:0003700)	27	318	810	0.440086	4.68214	13.3603	26.6961	289.838	893.165	3.44055	9.56e-05	0.0199342	5.06423	6.13e-08	1.09e-05
Os10g0344500	3	Os10t0344500-00,LOC_Os10g20380.1,LOC_Os10g20390.1	10242617	10252736	Similar to cDNA clone:001-128-E01, full insert sequence.	MATE efflux family protein, putative, expressed	---	---	---	Q339M2 (UniProt)	Multi antimicrobial extrusion protein (IPR002528)	Biological Process: drug transmembrane transport (GO:0006855),Biological Process: transmembrane transport (GO:0055085),Cellular Component: membrane (GO:0016020),Molecular Function: drug transmembrane transporter activity (GO:0015238),Molecular Function: antiporter activity (GO:0015297)	64	878	1441	0.52045	6.44967	11.8583	63.2796	800.245	1588.95	3.66063	8.1e-06	0.00296315	4.65019	5.36e-08	9.59e-06
Os03g0776900	2	Os03t0776900-01,LOC_Os03g56540.3	32208880	32210854	Similar to mitochondrial import inner membrane translocase subunit TIM14.	heat shock protein DnaJ, putative, expressed	_	_	---	NP_001148450.1 (RefSeq)	Heat shock protein DnaJ, N-terminal (IPR001623)	Molecular Function: heat shock protein binding (GO:0031072)	204	2586	3916	3.78657	43.3598	73.5559	201.704	2356.98	4318.07	3.54663	5.15e-06	0.00206121	4.42008	4.68e-08	8.46e-06
Os03g0151500	1	Os03t0151500-01	2841790	2842391	Conserved hypothetical protein.	---	---	---	---	A3AE69 (UniProt)	---	---	58	2255	1252	1.44318	50.6854	31.5251	57.3472	2055.3	1380.55	5.16348	1.88e-09	2.41e-06	4.58937	4.5e-08	8.23e-06
Os08g0143600	2	Os08t0143600-00,LOC_Os08g04800.1	2405904	2407778	Similar to Avr9/Cf-9 rapidly elicited protein 14 (Fragment).	triacylglycerol lipase like protein, putative, expressed	---	---	---	Q6ZDM3 (UniProt)	Lipase, class 3 (IPR002921)	Biological Process: lipid metabolic process (GO:0006629),Molecular Function: triglyceride lipase activity (GO:0004806)	73	749	1692	0.583191	5.40522	13.6788	72.1783	682.669	1865.72	3.24155	5.3e-05	0.0128157	4.69202	3.58e-08	6.69e-06
Os05g0412800	2	Os05t0412800-01,LOC_Os05g34150.1	20192361	20193786	Similar to Glutathione S-transferase GST 41 (EC 2.5.1.18).	glutathione S-transferase, putative, expressed	GSTU16	TAU GLUTATHIONE S-TRANSFERASE 16	---	NP_001104998.1 (RefSeq)	Glutathione S-transferase, N-terminal (IPR004045),Glutathione S-transferase, C-terminal (IPR004046),Glutathione S-transferase, C-terminal-like (IPR010987),Thioredoxin-like fold (IPR012336),Glutathione S-transferase/chloride channel, C-terminal (IPR017933)	Molecular Function: protein binding (GO:0005515)	372	5291	7726	4.10934	52.7972	86.3661	367.813	4822.43	8519.25	3.71272	2.69e-06	0.00124526	4.53368	3.42e-08	6.44e-06
Os02g0129800	2	Os02t0129800-01,LOC_Os02g03710.1	1558479	1559143	Conserved hypothetical protein.	UP-9A, putative, expressed	---	---	---	A2X0H5 (UniProt)	---	---	362	3634	7395	8.1541	73.9428	168.564	357.925	3312.17	8154.27	3.21005	3.08e-05	0.00809089	4.50982	3.33e-08	6.35e-06
LOC_Os11g06960	1	LOC_Os11g06960.1	3452304	3457103	---	retrotransposon protein, putative, unclassified, expressed	---	---	---	---	---	---	2	398	226	0.00635386	1.14218	0.726566	1.97749	362.753	249.204	7.51918	3.14e-09	3.89e-06	6.97751	3.09e-08	5.95e-06
Os02g0824100	1	Os02t0824100-00	35409423	35411018	Cytochrome P450 family protein.	---	---	---	---	XP_002318814.1 (RefSeq)	Cytochrome P450 (IPR001128),Cytochrome P450, E-class, group I (IPR002401),Cytochrome P450, conserved site (IPR017972)	Biological Process: oxidation-reduction process (GO:0055114),Molecular Function: iron ion binding (GO:0005506),Molecular Function: electron carrier activity (GO:0009055),Molecular Function: oxidoreductase activity, acting on paired donors, with incorporation or reduction of molecular oxygen (GO:0016705),Molecular Function: heme binding (GO:0020037)	1	68	266	0.00938547	0.576512	2.52637	0.988744	61.9779	293.311	5.97001	6.39e-05	0.0143409	8.21262	2.85e-08	5.56e-06
Os10g0101800	2	Os10t0101800-00,LOC_Os10g01240.1	159717	160240	---	VQ domain containing protein, putative, expressed	---	---	---	---	---	---	3	88	348	0.0857589	2.2724	10.0669	2.96623	80.2068	383.73	4.75702	9.4e-05	0.0198488	7.01532	2.19e-08	4.37e-06
Os02g0713250	1	Os02t0713250-00	29548369	29548824	Hypothetical conserved gene.	---	---	---	---	Q6ZFU7 (UniProt)	---	---	20	240	765	0.656983	7.12162	25.4299	19.7749	218.746	843.545	3.46751	0.000127577	0.0248807	5.41472	2.15e-08	4.3e-06
Os01g0949900	2	Os01t0949900-01,LOC_Os01g72150.1	41846413	41847370	Conserved hypothetical protein.	glutathione S-transferase, putative, expressed	GSTU37	TAU GLUTATHIONE S-TRANSFERASE 37	---	F2DVG2 (UniProt)	---	---	459	5980	10775	8.11743	95.5323	192.833	453.834	5450.41	11881.3	3.58613	6.55e-06	0.00251765	4.71039	1.88e-08	3.79e-06
Os08g0537200	2	Os08t0537200-01,LOC_Os08g42490.1	26861856	26862848	Hypothetical conserved gene.	DC1 domain containing protein, expressed	---	---	---	A2YXI5 (UniProt)	---	---	90	1016	2164	1.35763	13.8445	33.0336	88.987	926.023	2386.18	3.37938	2.02e-05	0.005824	4.74497	1.63e-08	3.36e-06
Os10g0528100	2	Os10t0528100-01,LOC_Os10g38470.1	20551209	20552421	Similar to Glutathione S-transferase GST 42 (EC 2.5.1.18) (Fragment).	glutathione S-transferase, putative, expressed	GSTU24, GSTU24	TAU GLUTATHIONE S-TRANSFERASE 24, TAU GLUTATHIONE S-TRANSFERASE 24	---	B6T033 (UniProt)	Glutathione S-transferase, N-terminal (IPR004045),Glutathione S-transferase, C-terminal (IPR004046),Glutathione S-transferase, C-terminal-like (IPR010987),Thioredoxin-like fold (IPR012336),Glutathione S-transferase/chloride channel, C-terminal (IPR017933)	Molecular Function: protein binding (GO:0005515)	213	2427	4735	2.83355	29.1651	63.7426	210.603	2212.07	5221.16	3.3928	1.13e-05	0.00378336	4.63177	1.42e-08	2.97e-06
Os11g0112200	2	Os11t0112200-01,LOC_Os11g02100.1	571319	573072	Similar to Cationic peroxidase 1 precursor (EC 1.11.1.7) (PNPC1).	peroxidase precursor, putative, expressed	_	_	---	Q5U1F7 (UniProt)	Plant peroxidase (IPR000823),Haem peroxidase, plant/fungal/bacterial (IPR002016),Haem peroxidase (IPR010255),Peroxidases heam-ligand binding site (IPR019793),Peroxidase, active site (IPR019794)	Biological Process: response to oxidative stress (GO:0006979),Biological Process: oxidation-reduction process (GO:0055114),Molecular Function: peroxidase activity (GO:0004601),Molecular Function: heme binding (GO:0020037)	84	816	2095	1.06271	9.32547	26.8213	83.0545	743.735	2310.1	3.16266	6.25e-05	0.0141217	4.79775	1.41e-08	2.97e-06
Os05g0442400	2	Os05t0442400-01,LOC_Os05g37060.1	21654182	21655380	Similar to MybSt1.	MYB family transcription factor, putative, expressed	_	_	MYB	NP_001151615.1 (RefSeq)	SANT domain, DNA binding (IPR001005),Myb-like DNA-binding domain, SHAQKYF class (IPR006447),Homeodomain-like (IPR009057),Homeodomain-related (IPR012287),Myb, DNA-binding (IPR014778),Transcription regulator HTH, Myb-type, DNA-binding (IPR017930)	Biological Process: regulation of transcription, DNA-dependent (GO:0006355),Molecular Function: DNA binding (GO:0003677),Molecular Function: protein binding (GO:0005515)	2	109	324	0.0321788	1.5842	5.27525	1.97749	99.347	357.266	5.65074	1.25e-05	0.0040666	7.49719	1.24e-08	2.67e-06
Os03g0841600	2	Os03t0841600-01,LOC_Os03g62480.1	35380188	35382004	UDP-glucuronosyl/UDP-glucosyltransferase family protein.	anthocyanidin 5,3-O-glucosyltransferase, putative, expressed	---	---	---	B6TEH8 (UniProt)	UDP-glucuronosyl/UDP-glucosyltransferase (IPR002213)	Biological Process: metabolic process (GO:0008152),Molecular Function: transferase activity, transferring hexosyl groups (GO:0016758)	314	4193	7437	2.58859	31.225	62.0427	310.466	3821.67	8200.58	3.6217	4.02e-06	0.00169614	4.72322	1.08e-08	2.37e-06
Os01g0826400	2	Os01t0826400-01,LOC_Os01g61080.1	35347978	35350645	WRKY transcription factor 24 (WRKY24).	WRKY24, expressed	WRKY24	WRKY GENE 24	WRKY	B3GAU9 (UniProt)	DNA-binding WRKY (IPR003657)	Biological Process: regulation of transcription, DNA-dependent (GO:0006355),Molecular Function: sequence-specific DNA binding transcription factor activity (GO:0003700),Molecular Function: sequence-specific DNA binding (GO:0043565)	371	2880	8823	2.57163	18.0331	61.8885	366.824	2624.95	9728.88	2.83913	0.00018837	0.0336614	4.72911	1.06e-08	2.35e-06
Os04g0651000	2	Os04t0651000-01,LOC_Os04g55740.1	33179632	33181419	Similar to Peroxidase.	peroxidase precursor, putative, expressed	_	_	---	Q25AM6 (UniProt)	Plant peroxidase (IPR000823),Haem peroxidase, plant/fungal/bacterial (IPR002016),Haem peroxidase (IPR010255),Peroxidases heam-ligand binding site (IPR019793),Peroxidase, active site (IPR019794)	Biological Process: response to oxidative stress (GO:0006979),Biological Process: oxidation-reduction process (GO:0055114),Molecular Function: peroxidase activity (GO:0004601),Molecular Function: heme binding (GO:0020037)	355	3934	8660	3.84777	38.5176	94.9856	351.004	3585.61	9549.15	3.35266	1.65e-05	0.00508472	4.76581	9.36e-09	2.14e-06
Os10g0530600	2	Os10t0530600-01,LOC_Os10g38720.1	20629087	20629995	Similar to Glutathione S-transferase GST 20 (EC 2.5.1.18).	glutathione S-transferase, putative, expressed	GSTU48	TAU GLUTATHIONE S-TRANSFERASE 48	---	A2Z9M0 (UniProt)	Glutathione S-transferase, N-terminal (IPR004045),Glutathione S-transferase, C-terminal-like (IPR010987),Thioredoxin-like fold (IPR012336),Glutathione S-transferase/chloride channel, C-terminal (IPR017933)	Molecular Function: protein binding (GO:0005515)	1	93	299	0.0164788	1.38437	4.98604	0.988744	84.764	329.699	6.42171	1.01e-05	0.00347212	8.38134	7.95e-09	1.86e-06
Os02g0464550	1	Os02t0464550-01	15603245	15606096	Hypothetical protein.	---	---	---	---	longestORF	---	---	0	56	257	0	1.06126	5.45611	0	51.0407	283.387	5.70157	3.22e-05	0.00831219	8.15171	7.26e-09	1.72e-06
Os02g0539200	2	Os02t0539200-01,LOC_Os02g33590.1	19981497	19983180	Zinc finger, RING/FYVE/PHD-type domain containing protein.	U-box domain-containing protein, putative, expressed	_	_	---	Q01I41 (UniProt)	U box domain (IPR003613),Armadillo-like helical (IPR011989),Zinc finger, RING/FYVE/PHD-type (IPR013083),Armadillo-type fold (IPR016024)	Biological Process: protein ubiquitination (GO:0016567),Cellular Component: ubiquitin ligase complex (GO:0000151),Molecular Function: ubiquitin-protein ligase activity (GO:0004842),Molecular Function: binding (GO:0005488)	25	344	968	0.222376	2.76407	8.71327	24.7186	313.535	1067.39	3.66496	3.1e-05	0.00809089	5.43234	7.15e-09	1.71e-06
Os05g0380900	2	Os05t0380900-01,LOC_Os05g31620.1	18406480	18407458	Similar to Polcalcin Jun o 2 (Calcium-binding pollen allergen Jun o 2).	OsCML15 - Calmodulin-related calcium sensor protein, expressed	CML15	CALMODULIN-LIKE PROTEIN 15	---	B6UHY6 (UniProt)	Calcium-binding EF-hand (IPR002048),EF-hand-like domain (IPR011992),EF-Hand 1, calcium-binding site (IPR018247),EF-hand (IPR018248),EF-HAND 2 (IPR018249)	Molecular Function: calcium ion binding (GO:0005509)	78	769	2178	1.19344	10.6286	33.7228	77.122	700.898	2401.62	3.18399	5.73e-05	0.0136391	4.96072	5.85e-09	1.43e-06
Os02g0134200	2	Os02t0134200-01,LOC_Os02g04130.1	1799733	1800811	Protein of unknown function DUF1645 family protein.	DUF1645 domain containing protein, putative, expressed	---	---	---	A2X0L4 (UniProt)	Protein of unknown function DUF1645 (IPR012442)	---	153	1559	3855	2.12402	19.5505	54.1566	151.278	1420.94	4250.8	3.23157	2.76e-05	0.00756455	4.81246	5.69e-09	1.41e-06
Os12g0150700	2	Os12t0150700-00,LOC_Os12g05510.1	2521693	2523450	Similar to Ser/Thr protein phosphatase family protein, expressed.	expressed protein	PAP21C	PURPLE ACID PHOSPHATASE 21C	---	Q53Q74 (UniProt)	Purple acid phosphatase-like, N-terminal (IPR008963),Purple acid phosphatase, N-terminal (IPR015914),Alkaline phosphatase D-related (IPR018946)	Molecular Function: acid phosphatase activity (GO:0003993),Molecular Function: metal ion binding (GO:0046872)	37	764	1230	0.390303	7.2801	13.13	36.5835	696.34	1356.29	4.25053	7.57e-07	0.000434346	5.21232	5.47e-09	1.36e-06
Os06g0507300	2	Os06t0507300-01,LOC_Os06g31090.1	18079007	18079819	Similar to GAMYB-binding protein.	GAMYB-binding protein, putative, expressed	---	---	---	Q6J6M8 (UniProt)	---	---	3	110	403	0.0552739	1.83077	7.51385	2.96623	100.258	444.377	5.07895	2.15e-05	0.00610722	7.22701	4.68e-09	1.21e-06
Os07g0161900	1	Os07t0161900-00	3301502	3302065	---	---	---	---	---	---	---	---	0	78	264	0	1.87132	7.09534	0	71.0923	291.106	6.17177	5.71e-06	0.00223834	8.19035	4.47e-09	1.19e-06
LOC_Os10g31460	1	LOC_Os10g31460.2	16491201	16492007	---	retrotransposon protein, putative, unclassified, expressed	---	---	---	---	---	---	17	752	731	0.315547	12.6089	13.7307	16.8087	685.403	806.054	5.34968	1.37e-08	1.47e-05	5.5836	4.32e-09	1.16e-06
Os05g0444200	2	Os05t0444200-01,LOC_Os05g37190.1	21737275	21739746	Similar to T6J4.5 protein (WIP6 protein).	ZOS5-08 - C2H2 zinc finger protein, expressed	---	---	C2H2	NP_175533.1 (RefSeq)	Post-SET domain (IPR003616),Zinc finger, C2H2 (IPR007087),Zinc finger, C2H2-type/integrase, DNA-binding (IPR013087),Zinc finger, C2H2-like (IPR015880)	Cellular Component: intracellular (GO:0005622),Molecular Function: nucleic acid binding (GO:0003676),Molecular Function: zinc ion binding (GO:0008270)	144	1189	3834	1.17484	8.76278	31.6539	142.379	1083.7	4227.65	2.92816	0.000124015	0.0244814	4.89205	3.8e-09	1.03e-06
LOC_Os04g28320	1	LOC_Os04g28320.1	16764190	16764393	---	expressed protein	---	---	---	---	---	---	7	104	579	0.513993	6.8982	43.0226	6.92121	94.7898	638.448	3.77564	0.000254735	0.0421849	6.5274	2.83e-09	7.85e-07
Os07g0643800	2	Os07t0643800-01,LOC_Os07g44920.1	26802460	26803475	Similar to Dirigent protein.	expressed protein	---	---	---	A3BMQ8 (UniProt)	Plant disease resistance response protein (IPR004265)	---	13	312	729	0.191663	4.15521	10.8763	12.8537	284.369	803.849	4.46751	2.76e-06	0.00126128	5.96667	2.58e-09	7.3e-07
Os12g0639500	3	Os12t0639500-01,LOC_Os12g44220.1,LOC_Os12g44220.2	27426310	27427745	ATPase, AAA-type, core domain containing protein.	ATPase 2, putative, expressed	---	---	---	Q5BHT3 (UniProt)	ATPase, AAA-type, core (IPR003959)	Molecular Function: ATP binding (GO:0005524)	203	2253	5595	2.11754	21.2295	59.06	200.715	2053.48	6169.46	3.35485	1.4e-05	0.00444311	4.94192	2.54e-09	7.29e-07
Os09g0518000	2	Os09t0518000-00,LOC_Os09g34230.1	20214376	20216181	Similar to indole-3-acetate beta-glucosyltransferase.	UDP-glucoronosyl/UDP-glucosyl transferase, putative, expressed	---	---	---	NP_001150551.1 (RefSeq)	UDP-glucuronosyl/UDP-glucosyltransferase (IPR002213)	Biological Process: metabolic process (GO:0008152),Molecular Function: transferase activity, transferring hexosyl groups (GO:0016758)	9	209	628	0.0746472	1.56589	5.27096	8.8987	190.491	692.479	4.41999	9.32e-06	0.00326365	6.28203	2.4e-09	6.95e-07
Os07g0138200	2	Os07t0138200-00,LOC_Os07g04560.1	2023158	2025061	---	no apical meristem protein, putative, expressed	---	---	NAC	---	---	---	133	1019	3785	1.91193	13.2324	55.0613	131.503	928.758	4173.62	2.82021	0.000211536	0.0369419	4.98813	2.31e-09	6.76e-07
Os02g0621300	2	Os02t0621300-01,LOC_Os02g40784.1	24718047	24724120	Fatty acid hydroxylase domain containing protein.	WAX2, putative, expressed	_	_	---	B5L347 (UniProt)	Fatty acid hydroxylase (IPR006694),Uncharacterised domain Wax2, C-terminal (IPR021940)	Biological Process: fatty acid biosynthetic process (GO:0006633),Biological Process: oxidation-reduction process (GO:0055114),Molecular Function: iron ion binding (GO:0005506),Molecular Function: oxidoreductase activity (GO:0016491)	0	48	298	0	0.26147	1.8185	0	43.7491	328.597	5.48379	5.4e-05	0.0129768	8.36456	2.09e-09	6.18e-07
Os06g0227500	2	Os06t0227500-00,LOC_Os06g12290.1	6612661	6613440	Similar to Glutathione S-transferase.	glutathione S-transferase GSTU6, putative, expressed	GSTU38	TAU GLUTATHIONE S-TRANSFERASE 38	---	Q6QHA4 (UniProt)	Glutathione S-transferase, C-terminal-like (IPR010987)	---	17	1268	733	0.32647	21.9967	14.2448	16.8087	1155.71	808.259	6.10343	1.31e-10	2.94e-07	5.58754	2.05e-09	6.12e-07
Os08g0540900	1	Os08t0540900-01	27072163	27072652	Conserved hypothetical protein.	---	---	---	---	A3BVC0 (UniProt)	---	---	20	200	990	0.611396	5.52289	30.6258	19.7749	182.288	1091.65	3.20448	0.00029595	0.0475748	5.78669	2.02e-09	6.08e-07
Os08g0112300	2	Os08t0112300-01,LOC_Os08g02030.1	655748	657391	Transferase domain containing protein.	transferase family protein, putative, expressed	---	---	---	B8BA57 (UniProt)	Transferase (IPR003480),Chloramphenicol acetyltransferase-like domain (IPR023213)	Molecular Function: transferase activity, transferring acyl groups other than amino-acyl groups (GO:0016747)	43	591	1569	0.391792	4.86428	14.4667	42.516	538.661	1730.09	3.6633	1.06e-05	0.00359115	5.3467	1.89e-09	5.73e-07
Os01g0373800	1	Os01t0373800-01	15403221	15403783	Non-protein coding transcript.	---	---	---	---	NONE	---	---	87	1020	2686	2.31473	24.5146	72.3179	86.0207	929.669	2961.78	3.43396	1.38e-05	0.0044302	5.10564	1.8e-09	5.49e-07
Os07g0605800	2	Os07t0605800-01,LOC_Os07g41460.1	24845109	24846577	Similar to STF-1 (Fragment).	sulfotransferase domain containing protein, expressed	---	---	---	B6STJ6 (UniProt)	Sulfotransferase domain (IPR000863)	Molecular Function: sulfotransferase activity (GO:0008146)	132	2294	3833	1.34599	21.1302	39.5517	130.514	2090.84	4226.55	4.00181	5.08e-07	0.000309753	5.0172	1.78e-09	5.49e-07
Os10g0391400	2	Os10t0391400-01,LOC_Os10g25230.1	13030986	13032006	Tify domain containing protein.	ZIM domain containing protein, putative, expressed	TIFY11E	TIFY GENE 11E	Tify	B6U6B4 (UniProt)	Tify (IPR010399),CO/COL/TOC1, conserved site (IPR018467)	Molecular Function: protein binding (GO:0005515)	23	376	1074	0.337436	4.98304	15.9451	22.7411	342.702	1184.27	3.91358	9.34e-06	0.00326365	5.70255	1.5e-09	4.73e-07
Os08g0155900	2	Os08t0155900-00,LOC_Os08g05960.1	3242788	3243439	Similar to Pathogen-induced defense-responsive protein.	expressed protein	DR10	PATHOGEN-INDUCED DEFENSE-RESPONSIVE PROTEIN 10	---	A2YRD0 (UniProt)	---	---	289	9983	10078	6.63956	207.179	234.301	285.747	9098.91	11112.7	4.99288	5.59e-09	6.51e-06	5.28133	1.19e-09	3.82e-07
Os12g0112000	3	Os12t0112000-01,LOC_Os12g02080.2,LOC_Os12g02080.1	623549	626113	Similar to Peroxidase precursor (EC 1.11.1.7) (Fragment).	peroxidase precursor, putative, expressed	POX	PEROXIDASE	---	Q5U1G3 (UniProt)	Plant peroxidase (IPR000823),Haem peroxidase, plant/fungal/bacterial (IPR002016),Haem peroxidase (IPR010255),Peroxidases heam-ligand binding site (IPR019793),Peroxidase, active site (IPR019794)	Biological Process: response to oxidative stress (GO:0006979),Biological Process: oxidation-reduction process (GO:0055114),Molecular Function: peroxidase activity (GO:0004601),Molecular Function: heme binding (GO:0020037)	98	939	3144	1.03232	8.93508	33.5144	96.8969	855.842	3466.8	3.14282	5.25e-05	0.0127629	5.16101	1.11e-09	3.58e-07
Os04g0150300	2	Os04t0150300-01,LOC_Os04g06590.1	3465245	3470783	Conserved hypothetical protein.	expressed protein	---	---	---	A3AQN5 (UniProt)	---	---	41	442	1635	0.198304	1.93114	8.00248	40.5385	402.857	1802.87	3.3129	5.84e-05	0.0136729	5.47486	1.05e-09	3.46e-07
Os11g0210201	2	Os11t0210201-00,LOC_Os11g10470.1	5710546	5711249	Conserved hypothetical protein.	expressed protein	_	_	---	NP_001176428.1 (RefSeq)	---	---	246	2203	7757	5.23421	42.3423	167.02	243.231	2007.9	8553.43	3.04529	6.85e-05	0.0151155	5.1361	9.52e-10	3.16e-07
Os08g0549900	2	Os08t0549900-00,LOC_Os08g43620.1	27582997	27584064	Conserved hypothetical protein.	expressed protein	---	---	---	A2YXV1 (UniProt)	---	---	23	260	1150	0.322586	3.29408	16.3221	22.7411	236.974	1268.07	3.38136	0.000102299	0.0208224	5.80119	9.46e-10	3.16e-07
Os02g0716800	3	Os02t0716800-01,LOC_Os02g48570.2,LOC_Os02g48570.1	29736163	29741713	TGF-beta receptor, type I/II extracellular region family protein.	peptide transporter PTR2, putative, expressed	---	---	---	Q2HUR9 (UniProt)	Oligopeptide transporter (IPR000109),Major facilitator superfamily domain, general substrate transporter (IPR016196)	Biological Process: oligopeptide transport (GO:0006857),Cellular Component: membrane (GO:0016020),Molecular Function: transporter activity (GO:0005215)	1	66	389	0.00547686	0.326527	2.15596	0.988744	60.1551	428.94	5.92695	4.02e-05	0.0100842	8.76096	8.46e-10	2.88e-07
Os12g0418600	2	Os12t0418600-01,LOC_Os12g22970.1	12986903	12989769	Hypothetical conserved gene.	expressed protein	---	---	---	Q2QST8 (UniProt)	---	---	0	42	334	0	0.697307	6.21208	0	38.2805	368.293	5.29574	8.68e-05	0.0186261	8.52862	7.47e-10	2.57e-07
Os01g0639600	2	Os01t0639600-01,LOC_Os01g45250.1	25681570	25683076	Protein of unknown function DUF1645 family protein.	DUF1645 domain containing protein, putative, expressed	---	---	---	A2WT21 (UniProt)	Protein of unknown function DUF1645 (IPR012442)	---	300	3891	10548	2.98193	34.9366	106.097	296.623	3546.41	11631	3.57966	6.06e-06	0.00235133	5.2932	6.21e-10	2.17e-07
Os01g0369700	3	Os01t0369700-01,Os01t0369700-03,LOC_Os01g27210.1	15170345	15171860	Similar to Glutathione S-transferase GST 8 (EC 2.5.1.18).	glutathione S-transferase, putative, expressed	---	---	---	Q8GTB9 (UniProt)	Glutathione S-transferase, N-terminal (IPR004045),Glutathione S-transferase, C-terminal (IPR004046),Glutathione S-transferase, C-terminal-like (IPR010987),Thioredoxin-like fold (IPR012336),Glutathione S-transferase/chloride channel, C-terminal (IPR017933)	Molecular Function: protein binding (GO:0005515)	42	842	1720	0.625375	11.3252	25.9166	41.5273	767.433	1896.6	4.20791	5.76e-07	0.000345595	5.51321	5.46e-10	1.93e-07
Os04g0617900	2	Os04t0617900-01,LOC_Os04g52720.1	31392876	31395185	Similar to germin-like protein subfamily 1 member 11.	Cupin domain containing protein, expressed	_	_	---	NP_001150822.1 (RefSeq)	---	---	102	2877	3519	0.968852	24.6854	33.8248	100.852	2622.21	3880.31	4.70048	1.15e-08	1.26e-05	5.26586	4.62e-10	1.64e-07
Os12g0150200	1	Os12t0150200-01	2467929	2469700	Similar to Cytochrome P450 CYP94C20.	---	_	_	---	B6STM6 (UniProt)	Cytochrome P450 (IPR001128),Cytochrome P450, E-class, group I (IPR002401)	Biological Process: oxidation-reduction process (GO:0055114),Molecular Function: iron ion binding (GO:0005506),Molecular Function: electron carrier activity (GO:0009055),Molecular Function: oxidoreductase activity, acting on paired donors, with incorporation or reduction of molecular oxygen (GO:0016705),Molecular Function: heme binding (GO:0020037)	43	739	1827	0.363491	5.64304	15.6287	42.516	673.554	2014.58	3.98572	1.74e-06	0.000891137	5.56633	3.93e-10	1.45e-07
Os11g0244200	2	Os11t0244200-01,LOC_Os11g13980.1	7750253	7751125	Similar to Pisum sativum 17.9 kDa heat shock protein (hsp17.9) (Fragment).	hsp20/alpha crystallin family protein, putative, expressed	---	---	---	Q53M11 (UniProt)	Heat shock protein Hsp20 (IPR002068),HSP20-like chaperone (IPR008978)	---	0	146	321	0	2.26293	5.57364	0	133.07	353.958	7.06685	9.69e-08	7.92e-05	8.4715	3.93e-10	1.45e-07
Os08g0156000	1	Os08t0156000-01	3244438	3245054	Conserved hypothetical protein.	---	---	---	---	NP_001175390.1 (RefSeq)	---	---	197	7541	7468	4.78267	165.377	183.471	194.783	6873.17	8234.76	5.14104	1.5e-09	2.06e-06	5.40179	3.53e-10	1.33e-07
Os07g0564500	2	Os07t0564500-01,LOC_Os07g37730.1	22619086	22621292	Pyridine nucleotide-disulphide oxidoreductase, NAD-binding region domain containing protein.	NADH-ubiquinone oxidoreductase, mitochondrial precursor, putative, expressed	---	---	---	NP_563783.1 (RefSeq)	Pyridine nucleotide-disulphide oxidoreductase, NAD-binding domain (IPR001327),Pyridine nucleotide-disulphide oxidoreductase, FAD/NAD(P)-binding domain (IPR023753)	Biological Process: oxidation-reduction process (GO:0055114),Molecular Function: oxidoreductase activity (GO:0016491),Molecular Function: flavin adenine dinucleotide binding (GO:0050660)	48	714	2104	0.358426	4.81615	15.8987	47.4597	650.768	2320.02	3.77737	4.13e-06	0.00170619	5.61129	2.29e-10	8.99e-08
Os09g0364400	2	Os09t0364400-00,LOC_Os09g19970.1	11955930	11957194	Conserved hypothetical protein.	expressed protein	---	---	---	NP_001062999.1 (RefSeq)	---	---	121	1235	4600	1.43279	13.2102	55.1208	119.638	1125.63	5072.3	3.23398	2.83e-05	0.00760176	5.40589	1.96e-10	7.83e-08
Os01g0510200	2	Os01t0510200-01,LOC_Os01g32670.1	17911523	17912150	Conserved hypothetical protein.	expressed protein	---	---	---	A2WQK8 (UniProt)	---	---	235	6023	9724	5.60528	129.773	234.711	232.355	5489.61	10722.4	4.5623	3.92e-08	3.58e-05	5.52815	1.93e-10	7.83e-08
Os02g0575000	1	Os02t0575000-01	22064966	22065592	Conserved hypothetical protein.	---	---	---	---	A2X6D1 (UniProt)	---	---	351	4544	15803	8.38549	98.0626	382.05	347.049	4141.58	17425.5	3.57697	9.07e-06	0.00322633	5.64992	1.86e-10	7.58e-08
LOC_Os01g39136	1	LOC_Os01g39136.1	22031208	22034011	---	retrotransposon protein, putative, unclassified, expressed	---	---	---	---	---	---	92	1019	3654	0.491472	4.91732	19.7533	90.9645	928.758	4029.17	3.35193	1.8e-05	0.00540489	5.46903	1.7e-10	7.04e-08
Os07g0170000	1	Os07t0170000-00	3711848	3712695	Similar to Brn1-like protein.	---	---	---	---	NP_193054.1 (RefSeq)	Short-chain dehydrogenase/reductase SDR (IPR002198),Glucose/ribitol dehydrogenase (IPR002347),NAD(P)-binding domain (IPR016040),Short-chain dehydrogenase/reductase, conserved site (IPR020904)	Biological Process: metabolic process (GO:0008152),Molecular Function: nucleotide binding (GO:0000166),Molecular Function: oxidoreductase activity (GO:0016491)	25	555	1417	0.441604	8.85584	25.3292	24.7186	505.849	1562.49	4.35504	6.29e-07	0.000366081	5.9821	1.31e-10	5.54e-08
Os06g0133500	2	Os06t0133500-00,LOC_Os06g04240.1	1785159	1785889	Conserved hypothetical protein.	expressed protein	---	---	---	NP_001056709.1 (RefSeq)	---	---	89	709	3692	1.82373	13.1239	76.5583	87.9982	646.211	4071.07	2.87646	0.000184854	0.0331873	5.53179	1.26e-10	5.43e-08
Os03g0196600	2	Os03t0196600-01,LOC_Os03g10050.1	5063813	5065197	Similar to satase isoform II.	serine acetyltransferase protein, putative, expressed	---	---	---	NP_001105083.1 (RefSeq)	Bacterial transferase hexapeptide repeat (IPR001451),Serine O-acetyltransferase (IPR005881),Serine acetyltransferase, N-terminal (IPR010493),Trimeric LpxA-like (IPR011004),Hexapeptide transferase, conserved site (IPR018357)	Biological Process: cysteine biosynthetic process from serine (GO:0006535),Cellular Component: cytoplasm (GO:0005737),Molecular Function: serine O-acetyltransferase activity (GO:0009001),Molecular Function: transferase activity (GO:0016740)	35	865	1787	0.378536	8.45082	19.5579	34.606	788.396	1970.48	4.50982	1.31e-07	9.88e-05	5.83138	1.02e-10	4.55e-08
Os03g0790500	2	Os03t0790500-01,LOC_Os03g57640.1	32851425	32852782	Alpha/beta hydrolase fold-3 domain containing protein.	gibberellin receptor GID1L2, putative, expressed	_	_	---	NP_001148081.1 (RefSeq)	Lipase, GDXG, active site (IPR002168),Alpha/beta hydrolase fold-3 (IPR013094)	Biological Process: metabolic process (GO:0008152),Molecular Function: hydrolase activity (GO:0016787)	34	691	1800	0.375032	6.88511	20.0919	33.6173	629.805	1984.81	4.22763	6.28e-07	0.000366081	5.88365	8.88e-11	4.1e-08
Os04g0617500	1	Os04t0617500-00	31361030	31361512	Similar to H0313F03.4 protein.	---	---	---	---	Q25AE6 (UniProt)	---	---	3	130	589	0.0930386	3.64191	18.4849	2.96623	118.487	649.474	5.31996	3.89e-06	0.00166035	7.7745	8.88e-11	4.1e-08
Os03g0693900	2	Os03t0693900-00,LOC_Os03g48770.1	27788051	27788913	Similar to Oxalate oxidase 1 (EC 1.2.3.4) (Germin).	Cupin domain containing protein, expressed	_	_	---	Q851K0 (UniProt)	Germin (IPR001929),Cupin 1 (IPR006045),Cupin, RmlC-type (IPR011051),RmlC-like jelly roll fold (IPR014710),Germin, manganese binding site (IPR019780)	Cellular Component: apoplast (GO:0048046),Molecular Function: manganese ion binding (GO:0030145),Molecular Function: nutrient reservoir activity (GO:0045735)	0	58	408	0	0.909389	7.16634	0	52.8635	449.891	5.75124	1.25e-05	0.0040666	8.81663	8.36e-11	3.96e-08
Os01g0597800	2	Os01t0597800-01,LOC_Os01g41430.1	23456074	23458037	UDP-glucuronosyl/UDP-glucosyltransferase family protein.	UDP-glucoronosyl and UDP-glucosyl transferase, putative, expressed	---	---	---	C4MF46 (UniProt)	UDP-glucuronosyl/UDP-glucosyltransferase (IPR002213)	Biological Process: metabolic process (GO:0008152),Molecular Function: transferase activity, transferring hexosyl groups (GO:0016758)	41	581	2097	0.312703	4.00283	16.1847	40.5385	529.547	2312.31	3.70739	6.79e-06	0.00254949	5.83389	8.2e-11	3.94e-08
Os01g0322700	1	Os01t0322700-01	12301586	12302556	Non-protein coding transcript.	---	---	---	---	NONE	---	---	3	88	608	0.0462798	1.2263	9.49145	2.96623	80.2068	670.425	4.75702	3.84e-05	0.00978262	7.8203	8.07e-11	3.94e-08
Os01g0373700	1	Os01t0373700-01	15400221	15400863	Conserved hypothetical protein.	---	---	---	---	NP_001043070.1 (RefSeq)	---	---	118	1693	5029	2.74891	35.6269	118.555	116.672	1543.07	5545.34	3.72527	2.27e-06	0.00108449	5.57075	7.43e-11	3.75e-08
Os07g0638400	1	Os07t0638400-01	26551676	26552939	Similar to 1-Cys peroxiredoxin.	---	---	---	---	P0C5D0 (UniProt)	Alkyl hydroperoxide reductase subunit C/ Thiol specific antioxidant (IPR000866),Thioredoxin-like fold (IPR012336),Peroxiredoxin, C-terminal (IPR019479)	Biological Process: oxidation-reduction process (GO:0055114),Molecular Function: antioxidant activity (GO:0016209),Molecular Function: oxidoreductase activity (GO:0016491),Molecular Function: peroxiredoxin activity (GO:0051920)	128	2399	5483	1.83127	31.0039	79.3816	126.559	2186.55	6045.96	4.11077	2.88e-07	0.000190629	5.57809	7.18e-11	3.67e-08
Os08g0545500	3	Os08t0545500-00,LOC_Os08g43200.1,LOC_Os08g43210.1	27320517	27325475	Similar to Dehydration-responsive element-binding protein 1J.	dehydration-responsive element-binding protein, putative, expressed	ERF28	ETHYLENE RESPONSE FACTOR 28	AP2-EREBP	Q0J3Y7 (UniProt)	---	---	6	201	749	0.0438416	1.32671	5.53829	5.93247	183.2	825.902	4.94864	1.61e-06	0.000836621	7.1212	6.68e-11	3.46e-08
Os10g0514901	1	Os10t0514901-00	19856513	19858161	Similar to Cytochrome P450 family protein.	---	---	---	---	Q7XCU9 (UniProt)	Cytochrome P450 (IPR001128),Cytochrome P450, E-class, group I (IPR002401),Cytochrome P450, conserved site (IPR017972)	Biological Process: oxidation-reduction process (GO:0055114),Molecular Function: iron ion binding (GO:0005506),Molecular Function: electron carrier activity (GO:0009055),Molecular Function: oxidoreductase activity, acting on paired donors, with incorporation or reduction of molecular oxygen (GO:0016705),Molecular Function: heme binding (GO:0020037)	14	285	1117	0.127173	2.3386	10.2679	13.8424	259.761	1231.69	4.23001	4.08e-06	0.0017034	6.47539	6.18e-11	3.24e-08
Os09g0325180	2	Os09t0325180-00,LOC_Os09g15580.1	9514236	9517347	---	expressed protein	---	---	---	---	---	---	7	496	745	0.0704667	4.51036	7.5893	6.92121	452.074	821.491	6.02939	3.97e-09	4.77e-06	6.89108	5.63e-11	3e-08
LOC_Os08g45120	1	LOC_Os08g45120.1	28327542	28329883	---	expressed protein	---	---	---	---	---	---	0	42	433	0	1.14118	13.1797	0	38.2805	477.457	5.29574	6.02e-05	0.0137376	8.90225	5.16e-11	2.79e-08
Os01g0280500	3	Os01t0280500-01,LOC_Os01g17330.1,LOC_Os01g17330.2	9967185	9969073	Similar to Eukaryotic translation initiation factor 6 (eIF-6) (B4 integrin interactor) (CAB) (p27(BBP)) (B(2)GCN homolog).	eukaryotic translation initiation factor 6, putative, expressed	---	---	---	B4FKD5 (UniProt)	Translation initiation factor IF6 (IPR002769)	Biological Process: mature ribosome assembly (GO:0042256),Molecular Function: ribosome binding (GO:0043022)	18	554	1270	0.209174	5.81553	14.9348	17.7974	504.938	1400.39	4.82637	1.01e-07	8.08e-05	6.29802	4.73e-11	2.59e-08
Os05g0519700	4	Os05t0519700-01,Os05t0519700-02,Os05t0519700-03,LOC_Os05g44340.1	25803530	25807160	Similar to Heat shock protein 101.	heat shock protein 101, putative, expressed	---	---	---	Q6F2Y7 (UniProt)	Clp ATPase, C-terminal (IPR019489)	---	21	1197	1323	0.0956702	4.926	6.09925	20.7636	1090.99	1458.84	5.71544	4.05e-10	6.22e-07	6.13462	4.11e-11	2.31e-08
Os09g0341600	2	Os09t0341600-01,LOC_Os09g17152.1	10522922	10524537	Cyclin-like F-box domain containing protein.	OsFBX319 - F-box domain containing protein, expressed	_	_	---	B8BEK2 (UniProt)	F-box domain, cyclin-like (IPR001810),F-box domain, Skp2-like (IPR022364)	Molecular Function: protein binding (GO:0005515)	52	696	2699	0.482004	5.82774	25.3168	51.4147	634.362	2976.11	3.62505	7.08e-06	0.00261453	5.85511	3.8e-11	2.2e-08
Os07g0127700	2	Os07t0127700-01,LOC_Os07g03600.1	1444313	1445070	Similar to Pathogenesis-related protein class 1.	SCP-like extracellular protein, expressed	_	_	---	Q9FE57 (UniProt)	Allergen V5/Tpx-1-related (IPR001283),CAP domain (IPR014044),Allergen V5/Tpx-1-related, conserved site (IPR018244)	Cellular Component: extracellular region (GO:0005576)	94	1362	4510	1.85758	24.3131	90.1894	92.942	1241.38	4973.05	3.73947	2.29e-06	0.00108449	5.74166	3.03e-11	1.78e-08
Os01g0566500	3	Os01t0566500-01,LOC_Os01g38580.1,LOC_Os01g38580.2	21665618	21669309	Similar to Dioxygenase RAMOSUS1.	beta,beta-carotene 9,10-dioxygenase, putative, expressed	_	_	---	NP_195007.2 (RefSeq)	Carotenoid oxygenase (IPR004294)	---	28	681	1756	0.175636	3.85874	11.1465	27.6848	620.691	1936.29	4.48671	2.04e-07	0.000144386	6.12806	2.96e-11	1.77e-08
Os11g0160400	2	Os11t0160400-01,LOC_Os11g06150.1	2932659	2933856	Conserved hypothetical protein.	basic proline-rich protein precursor, putative, expressed	---	---	---	A2ZBQ7 (UniProt)	---	---	32	426	1976	0.400113	4.81155	25.0022	31.6398	388.274	2178.88	3.61726	1.41e-05	0.00444311	6.1057	2.88e-11	1.76e-08
Os07g0267200	1	Os07t0267200-01	9538087	9541917	Conserved hypothetical protein.	---	---	---	---	NP_001173077.1 (RefSeq)	---	---	23	265	1618	0.201122	2.09325	14.3176	22.7411	241.532	1784.12	3.40884	6.44e-05	0.0143409	6.29377	2.88e-11	1.76e-08
Os01g0850900	2	Os01t0850900-01,LOC_Os01g63210.1	36639626	36640584	SOUL haem-binding protein domain containing protein.	SOUL heme-binding protein, putative, expressed	---	---	---	D8L9H3 (UniProt)	SOUL haem-binding protein (IPR006917),Regulatory factor, effector, bacterial (IPR011256)	---	108	4052	5277	1.68692	57.172	83.4097	106.784	3693.16	5818.81	5.11208	1.19e-09	1.7e-06	5.76795	2.73e-11	1.74e-08
Os06g0592500	3	Os06t0592500-01,LOC_Os06g39240.2,LOC_Os06g39240.1	23293234	23294078	Similar to Ethylene-responsive transcriptional coactivator.	endothelial differentiation-related factor 1, putative, expressed	---	---	MBF1	C8C4P8 (UniProt)	Helix-turn-helix type 3 (IPR001387),Lambda repressor-like, DNA-binding (IPR010982),Multiprotein bridging factor 1, N-terminal (IPR013729)	Molecular Function: DNA binding (GO:0003677),Molecular Function: sequence-specific DNA binding (GO:0043565)	118	4302	5853	2.09177	68.8884	104.995	116.672	3921.02	6453.94	5.0707	1.57e-09	2.08e-06	5.78965	2.53e-11	1.64e-08
LOC_Os10g38160	1	LOC_Os10g38160.1	20437920	20439182	---	glutathione S-transferase, putative, expressed	---	---	---	---	---	---	8	177	960	0.13068	2.61178	15.869	7.90995	161.325	1058.57	4.35016	8.56e-06	0.00307356	7.06423	2.01e-11	1.36e-08
Os10g0527200	2	Os10t0527200-00,LOC_Os10g38314.1	20484902	20486082	---	glutathione S-transferase, N-terminal domain containing protein, expressed	---	---	---	---	---	---	8	216	978	0.184076	4.48958	22.7723	7.90995	196.871	1078.41	4.63744	2.18e-06	0.00107484	7.09103	1.48e-11	1.04e-08
Os01g0955500	1	Os01t0955500-00	42080116	42080556	Putative calcium-binding protein CML19.	---	CML19	CALMODULIN-LIKE PROTEIN 19	---	Q8RYJ8 (UniProt)	Calcium-binding EF-hand (IPR002048),EF-hand-like domain (IPR011992),EF-Hand 1, calcium-binding site (IPR018247),EF-hand (IPR018248),EF-HAND 2 (IPR018249)	Molecular Function: calcium ion binding (GO:0005509)	23	332	1806	0.781229	10.1867	62.0765	22.7411	302.598	1991.43	3.73403	1.24e-05	0.0040666	6.45236	8.38e-12	6.14e-09
Os06g0249100	1	Os06t0249100-00	7749308	7749547	---	---	---	---	---	---	---	---	9	211	1097	0.561721	11.8961	69.2857	8.8987	192.314	1209.63	4.43373	3.71e-06	0.00161883	7.08676	7.96e-12	5.94e-09
Os03g0760200	2	Os03t0760200-01,LOC_Os03g55240.1	31440748	31446119	Cytochrome P450 family protein.	cytochrome P450, putative, expressed	BEL	BENTAZON LETHAL	---	Q2LA61 (UniProt)	Cytochrome P450 (IPR001128),Cytochrome P450, E-class, group I (IPR002401),Cytochrome P450, conserved site (IPR017972)	Biological Process: oxidation-reduction process (GO:0055114),Molecular Function: iron ion binding (GO:0005506),Molecular Function: electron carrier activity (GO:0009055),Molecular Function: oxidoreductase activity, acting on paired donors, with incorporation or reduction of molecular oxygen (GO:0016705),Molecular Function: heme binding (GO:0020037)	113	1490	6336	0.665089	7.92193	37.7377	111.728	1358.05	6986.54	3.60347	4.44e-06	0.00181616	5.96651	7.73e-12	5.89e-09
Os07g0217600	2	Os07t0217600-01,LOC_Os07g11739.1	6494465	6502011	Cytochrome P450 family protein.	cytochrome P450, putative, expressed	CYP71Z2	P-450 71Z2	---	Q01LP1 (UniProt)	Cytochrome P450 (IPR001128),Cytochrome P450, E-class, group I (IPR002401),Cytochrome P450, conserved site (IPR017972)	Biological Process: oxidation-reduction process (GO:0055114),Molecular Function: iron ion binding (GO:0005506),Molecular Function: electron carrier activity (GO:0009055),Molecular Function: oxidoreductase activity, acting on paired donors, with incorporation or reduction of molecular oxygen (GO:0016705),Molecular Function: heme binding (GO:0020037)	18	263	1591	0.145744	1.92361	13.0361	17.7974	239.709	1754.35	3.75154	1.77e-05	0.00536601	6.62313	7.15e-12	5.55e-09
Os01g0160800	2	Os01t0160800-01,LOC_Os01g06740.1	3188757	3190330	Similar to Protein synthesis inhibitor II (EC 3.2.2.22) (Ribosome-inactivating protein II) (rRNA N-glycosidase).	ribosome inactivating protein, putative, expressed	---	---	---	Q7GC65 (UniProt)	Ribosome-inactivating protein (IPR001574),Ribosome-inactivating protein, subdomain 1 (IPR016138),Ribosome-inactivating protein subgroup (IPR017989)	Biological Process: negative regulation of translation (GO:0017148),Molecular Function: rRNA N-glycosylase activity (GO:0030598)	39	373	2658	0.37115	3.20654	25.5975	38.561	339.967	2930.9	3.14018	9.52e-05	0.0199342	6.24806	6.1e-12	4.83e-09
Os01g0298400	1	Os01t0298400-01	10934895	10935992	Myb transcription factor domain containing protein.	---	---	---	---	D8L9I2 (UniProt)	SANT domain, DNA binding (IPR001005),Homeodomain-like (IPR009057),Homeodomain-related (IPR012287),Myb, DNA-binding (IPR014778),Myb transcription factor (IPR015495),Transcription regulator HTH, Myb-type, DNA-binding (IPR017930)	Biological Process: regulation of transcription, DNA-dependent (GO:0006355),Molecular Function: DNA binding (GO:0003677),Molecular Function: protein binding (GO:0005515)	13	317	1333	0.17735	3.90651	18.4025	12.8537	288.927	1469.86	4.49045	1e-06	0.000559214	6.83736	5.97e-12	4.83e-09
Os08g0138100	1	Os08t0138100-00	2137494	2138081	Similar to blue copper protein.	---	UCL26	UCLACYANIN-LIKE PROTEIN 26	---	NP_001152010.1 (RefSeq)	Blue (type 1) copper domain (IPR000923),Plastocyanin-like (IPR003245),Cupredoxin (IPR008972)	Molecular Function: copper ion binding (GO:0005507),Molecular Function: electron carrier activity (GO:0009055)	18	349	1674	0.458547	8.0312	43.1545	17.7974	318.093	1845.87	4.15971	2.26e-06	0.00108449	6.69649	3.7e-12	3.07e-09
Os09g0444900	3	Os09t0444900-01,Os09t0444900-02,LOC_Os09g27260.1	16573500	16574893	Similar to plant viral-response family protein.	plant viral response family protein, putative, expressed	---	---	---	NP_001147351.1 (RefSeq)	Protein of unknown function DUF716, TMEM45 (IPR006904)	---	67	931	4269	0.719948	9.0369	46.4207	66.2459	848.551	4707.31	3.6791	3.69e-06	0.00161883	6.15093	3.41e-12	2.94e-09
Os03g0757600	3	Os03t0757600-01,Os03t0757600-02,LOC_Os03g55050.1	31302708	31305227	Similar to Indole-3-acetate beta-glucosyltransferase.	UDP-glucoronosyl and UDP-glucosyl transferase domain containing protein, expressed	---	---	---	B6UCG2 (UniProt)	UDP-glucuronosyl/UDP-glucosyltransferase (IPR002213)	Biological Process: metabolic process (GO:0008152),Molecular Function: transferase activity, transferring hexosyl groups (GO:0016758)	59	1117	3835	0.362797	6.20452	23.8636	58.3359	1018.08	4228.75	4.12532	3.79e-07	0.000246648	6.1797	3.25e-12	2.87e-09
Os02g0755900	2	Os02t0755900-01,LOC_Os02g51930.1	31805977	31807891	UDP-glucuronosyl/UDP-glucosyltransferase domain containing protein.	cytokinin-O-glucosyltransferase 2, putative, expressed	---	---	---	GeneMark	UDP-glucuronosyl/UDP-glucosyltransferase (IPR002213)	Biological Process: metabolic process (GO:0008152),Molecular Function: transferase activity, transferring hexosyl groups (GO:0016758)	136	2984	8832	1.16476	23.0856	76.5451	134.469	2719.74	9738.81	4.33812	1.05e-07	8.27e-05	6.1784	3.23e-12	2.87e-09
Os05g0132700	1	Os05t0132700-01	1907665	1909355	Similar to R2R3 Myb-like protein.	---	---	---	---	B2KNR2 (UniProt)	Homeodomain-like (IPR009057),Homeodomain-related (IPR012287),Myb, DNA-binding (IPR014778),Myb transcription factor (IPR015495),Transcription regulator HTH, Myb-type, DNA-binding (IPR017930)	Biological Process: regulation of transcription, DNA-dependent (GO:0006355),Molecular Function: DNA binding (GO:0003677),Molecular Function: protein binding (GO:0005515)	19	561	1721	0.168306	4.48902	15.4271	18.7861	511.318	1897.7	4.76648	8.28e-08	7.07e-05	6.65844	3.04e-12	2.81e-09
LOC_Os04g28360	1	LOC_Os04g28360.1	16785970	16786206	---	expressed protein	---	---	---	---	---	---	5	117	958	0.316017	6.6799	61.2725	4.94372	106.639	1056.36	4.43099	1.84e-05	0.00545099	7.73929	2.98e-12	2.81e-09
LOC_Os09g09650	1	LOC_Os09g09650.1	5197975	5201335	---	retrotransposon protein, putative, Ty3-gypsy subclass, expressed	---	---	---	---	---	---	40	320	3015	0.34063	2.4616	25.9818	39.5498	291.661	3324.56	2.88255	0.000286646	0.0464681	6.39335	2.11e-12	2.05e-09
Os01g0699600	2	Os01t0699600-01,LOC_Os01g50420.1	28945228	28948045	Serine/threonine protein kinase domain containing protein.	STE_MEKK_ste11_MAP3K.7 - STE kinases include homologs to sterile 7, sterile 11 and sterile 20 from yeast, expressed	_	_	---	B8QUJ3 (UniProt)	Protein kinase, catalytic domain (IPR000719),Serine/threonine-protein kinase, catalytic domain (IPR002290),Serine/threonine-protein kinase, active site (IPR008271),Protein kinase-like domain (IPR011009),Protein kinase, ATP binding site (IPR017441),Serine/threonine-protein kinase-like domain (IPR017442)	Biological Process: protein phosphorylation (GO:0006468),Molecular Function: protein kinase activity (GO:0004672),Molecular Function: protein serine/threonine kinase activity (GO:0004674),Molecular Function: ATP binding (GO:0005524),Molecular Function: transferase activity, transferring phosphorus-containing groups (GO:0016772)	76	1564	5098	0.691628	12.857	46.9481	75.1446	1425.49	5621.43	4.24565	1.62e-07	0.000117398	6.22512	1.9e-12	1.89e-09
Os04g0107900	6	Os04t0107900-01,Os04t0107900-02,Os04t0107900-03,Os04t0107900-04,Os04t0107900-05,LOC_Os04g01740.1	483234	486065	Non-protein coding transcript.	heat shock protein, putative, expressed	---	---	---	NONE	---	---	5	574	898	0.0289062	2.99762	5.2536	4.94372	523.167	990.2	6.72553	1.86e-10	3.25e-07	7.64598	1.64e-12	1.68e-09
Os11g0151400	2	Os11t0151400-01,LOC_Os11g05380.1	2390446	2392366	Cytochrome P450 family protein.	cytochrome P450, putative, expressed	---	---	---	Q2QXN4 (UniProt)	Cytochrome P450 (IPR001128),Cytochrome P450, E-class, group I (IPR002401)	Biological Process: oxidation-reduction process (GO:0055114),Molecular Function: iron ion binding (GO:0005506),Molecular Function: electron carrier activity (GO:0009055),Molecular Function: oxidoreductase activity, acting on paired donors, with incorporation or reduction of molecular oxygen (GO:0016705),Molecular Function: heme binding (GO:0020037)	58	1544	4115	0.452262	10.8756	32.4706	57.3472	1407.26	4537.5	4.61703	2.44e-08	2.41e-05	6.30603	1.43e-12	1.5e-09
Os10g0527400	2	Os10t0527400-01,LOC_Os10g38340.1	20488627	20489894	Similar to Tau class GST protein 3.	glutathione S-transferase GSTU6, putative, expressed	GSTU19	TAU GLUTATHIONE S-TRANSFERASE 19	---	Q6WSC2 (UniProt)	Glutathione S-transferase, N-terminal (IPR004045),Glutathione S-transferase, C-terminal (IPR004046),Glutathione S-transferase, C-terminal-like (IPR010987),Thioredoxin-like fold (IPR012336),Glutathione S-transferase/chloride channel, C-terminal (IPR017933)	Molecular Function: protein binding (GO:0005515)	237	15968	35719	3.04205	185.145	463.956	234.332	14553.9	39386.4	5.9567	1.11e-09	1.64e-06	7.393	1.29e-12	1.39e-09
Os10g0340301	5	Os10t0340301-01,LOC_Os10g19919.3,LOC_Os10g19919.4,LOC_Os10g19919.2,LOC_Os10g19919.1	9984427	9987828	Conserved hypothetical protein.	retrotransposon protein, putative, Ty3-gypsy subclass, expressed	---	---	---	NP_001176966.1 (RefSeq)	---	---	35	526	2988	0.154107	2.09211	13.3136	34.606	479.418	3294.79	3.79219	3.84e-06	0.00165591	6.57302	7.8e-13	8.66e-10
Os08g0474000	2	Os08t0474000-01,LOC_Os08g36920.1	23353856	23355003	Similar to AP2 domain containing protein RAP2.6 (Fragment).	AP2 domain containing protein, expressed	ERF104	ETHYLENE RESPONSE FACTOR 104	AP2-EREBP	NP_001149730.1 (RefSeq)	Pathogenesis-related transcriptional factor/ERF, DNA-binding (IPR001471),DNA-binding, integrase-type (IPR016177)	Biological Process: regulation of transcription, DNA-dependent (GO:0006355),Molecular Function: DNA binding (GO:0003677),Molecular Function: sequence-specific DNA binding transcription factor activity (GO:0003700)	58	1443	4591	0.75679	17.0081	60.6197	57.3472	1315.21	5062.37	4.51943	4.14e-08	3.7e-05	6.46395	5.46e-13	6.23e-10
Os10g0344000	2	Os10t0344000-01,LOC_Os10g20350.1	10231564	10234439	Similar to transparent testa 12 protein.	MATE efflux family protein, putative, expressed	---	---	---	NP_001147687.1 (RefSeq)	Multi antimicrobial extrusion protein (IPR002528)	Biological Process: drug transmembrane transport (GO:0006855),Biological Process: transmembrane transport (GO:0055085),Cellular Component: membrane (GO:0016020),Molecular Function: drug transmembrane transporter activity (GO:0015238),Molecular Function: antiporter activity (GO:0015297)	61	3007	4930	0.452343	20.1426	36.9951	60.3134	2740.7	5436.18	5.50592	1.48e-10	2.99e-07	6.49397	4.52e-13	5.31e-10
Os10g0525800	2	Os10t0525800-00,LOC_Os10g38189.1	20449092	20450040	Similar to Glutathione S-transferase GSTU31 (Fragment).	glutathione S-transferase, putative, expressed	GSTU31, GSTU32	TAU GLUTATHIONE S-TRANSFERASE 31, TAU GLUTATHIONE S-TRANSFERASE 32	---	Q7XDA6 (UniProt)	Glutathione S-transferase, N-terminal (IPR004045),Glutathione S-transferase, C-terminal (IPR004046),Glutathione S-transferase, C-terminal-like (IPR010987),Thioredoxin-like fold (IPR012336),Glutathione S-transferase/chloride channel, C-terminal (IPR017933)	Molecular Function: protein binding (GO:0005515)	44	698	3748	0.919227	13.1725	79.2371	43.5047	636.185	4132.82	3.8702	1.85e-06	0.000934812	6.56981	4.48e-13	5.31e-10
Os04g0339400	2	Os04t0339400-01,LOC_Os04g27060.1	16001490	16005331	Aldo/keto reductase family protein.	oxidoreductase, aldo/keto reductase family protein, putative, expressed	---	---	---	Q01LN8 (UniProt)	Aldo/keto reductase (IPR001395),NADP-dependent oxidoreductase domain (IPR023210)	---	126	15022	14616	1.31892	142.043	154.824	124.582	13691.7	16116.7	6.78006	1.45e-12	6.51e-09	7.01532	4.2e-13	5.26e-10
Os01g0557100	2	Os01t0557100-01,LOC_Os01g37630.1	21056631	21058040	Alpha/beta hydrolase family protein.	esterase, putative, expressed	---	---	---	NP_001043328.1 (RefSeq)	---	---	10	167	1593	0.116479	1.75715	18.7769	9.88744	152.211	1756.56	3.94433	1.84e-05	0.00545099	7.47294	2.52e-13	3.27e-10
Os12g0111800	1	Os12t0111800-00	614314	616031	Similar to Class III peroxidase 136.	---	---	---	---	Q5U1F7 (UniProt)	Plant peroxidase (IPR000823),Haem peroxidase, plant/fungal/bacterial (IPR002016),Haem peroxidase (IPR010255),Peroxidases heam-ligand binding site (IPR019793),Peroxidase, active site (IPR019794)	Biological Process: response to oxidative stress (GO:0006979),Biological Process: oxidation-reduction process (GO:0055114),Molecular Function: peroxidase activity (GO:0004601),Molecular Function: heme binding (GO:0020037)	21	559	2359	0.27545	6.62336	31.3119	20.7636	509.495	2601.21	4.61694	1.08e-07	8.32e-05	6.96898	2.26e-13	3.03e-10
Os10g0528300	1	Os10t0528300-01	20556396	20557613	Tau class GST protein 4.	---	GSTU4	TAU GLUTATHIONE S-TRANSFERASE 4	---	Q6WSC3 (UniProt)	Glutathione S-transferase, N-terminal (IPR004045),Glutathione S-transferase, C-terminal (IPR004046),Glutathione S-transferase, C-terminal-like (IPR010987),Thioredoxin-like fold (IPR012336),Glutathione S-transferase/chloride channel, C-terminal (IPR017933)	Molecular Function: protein binding (GO:0005515)	153	15045	25518	2.31497	205.631	390.715	151.278	13712.6	28138	6.50216	2.62e-11	6.7e-08	7.53918	1.48e-13	2.13e-10
Os07g0162000	1	Os07t0162000-00	3313464	3313997	---	---	---	---	---	---	---	---	34	1002	3667	0.953733	25.3898	104.092	33.6173	913.263	4043.5	4.76375	1.77e-08	1.79e-05	6.91026	7.27e-14	1.09e-10
Os03g0820400	2	Os03t0820400-01,LOC_Os03g60570.1	34427699	34428613	Similar to ZPT2-13.	ZOS3-22 - C2H2 zinc finger protein, expressed	ZFP15	ZINC FINGER PROTEIN 15	C2H2	NP_001152566.1 (RefSeq)	Zinc finger, C2H2 (IPR007087),Zinc finger, C2H2-like (IPR015880)	Cellular Component: intracellular (GO:0005622),Molecular Function: zinc ion binding (GO:0008270)	43	740	4497	0.703941	10.9432	74.4989	42.516	674.466	4958.72	3.98767	9.41e-07	0.000531565	6.86582	6.7e-14	1.04e-10
Os09g0515550	2	Os09t0515550-00,LOC_Os09g34020.1	20082911	20083444	Hypothetical protein.	expressed protein	---	---	---	GeneMark	---	---	13	454	2072	0.364663	11.504	58.8162	12.8537	413.794	2284.74	5.00866	3.54e-08	3.4e-05	7.4737	4.38e-14	7.08e-11
Os01g0627800	2	Os01t0627800-01,LOC_Os01g43740.1	25060764	25063609	Similar to Cytochrome P450 monooxygenase CYP72A5 (Fragment).	cytochrome P450 72A1, putative, expressed	---	---	---	Q3C1U0 (UniProt)	Cytochrome P450 (IPR001128),Cytochrome P450, E-class, group I (IPR002401),Cytochrome P450, conserved site (IPR017972)	Biological Process: oxidation-reduction process (GO:0055114),Molecular Function: iron ion binding (GO:0005506),Molecular Function: electron carrier activity (GO:0009055),Molecular Function: oxidoreductase activity, acting on paired donors, with incorporation or reduction of molecular oxygen (GO:0016705),Molecular Function: heme binding (GO:0020037)	6	1787	1220	0.0447141	12.0299	9.20051	5.93247	1628.74	1345.26	8.10091	7.16e-15	9.17e-11	7.82504	3.53e-14	5.96e-11
Os10g0107000	3	Os10t0107000-00,LOC_Os10g01750.1,LOC_Os10g01760.1	482683	489472	Similar to Class III peroxidase 124.	peroxidase precursor, putative, expressed	---	---	---	Q5U1G9 (UniProt)	Plant peroxidase (IPR000823),Haem peroxidase, plant/fungal/bacterial (IPR002016),Haem peroxidase (IPR010255)	Biological Process: response to oxidative stress (GO:0006979),Biological Process: oxidation-reduction process (GO:0055114),Molecular Function: peroxidase activity (GO:0004601),Molecular Function: heme binding (GO:0020037)	0	280	739	0	0.825785	2.44157	0	255.203	814.875	8.00115	1.14e-10	2.75e-07	9.6722	3.38e-14	5.96e-11
Os03g0267000	2	Os03t0267000-00,LOC_Os03g16030.1	8834823	8835802	Low molecular mass heat shock protein Oshsp18.0.	hsp20/alpha crystallin family protein, putative, expressed	HSP18.0	18.0-KD CLASS I HEAT SHOCK PROTEIN	---	E5D3K0 (UniProt)	Heat shock protein Hsp20 (IPR002068),HSP20-like chaperone (IPR008978)	---	55	4187	6540	0.84067	57.8109	101.158	54.3809	3816.2	7211.48	6.13289	5.16e-12	1.98e-08	7.05105	2.37e-14	4.39e-11
Os01g0653300	1	Os01t0653300-00	26423510	26423740	VQ domain containing protein.	---	_	_	---	Q5VPB5 (UniProt)	VQ (IPR008889)	---	15	577	2510	0.972676	33.7984	164.706	14.8312	525.901	2767.71	5.14809	9.58e-09	1.08e-05	7.54392	1.26e-14	2.56e-11
Os05g0211700	1	Os05t0211700-00	6919768	6920052	---	---	---	---	---	---	---	---	2	159	1216	0.105117	7.54892	64.6751	1.97749	144.919	1340.85	6.19543	8.7e-08	7.26e-05	9.40526	7.23e-15	1.56e-11
Os03g0266900	1	Os03t0266900-02	8833718	8834470	Low molecular mass heat shock protein Oshsp17.3.	---	HSP17.3	17.3 KDA CLASS I HEAT SHOCK PROTEIN	---	P31673 (UniProt)	---	---	68	4648	10401	1.3527	83.5225	209.377	67.2346	4236.37	11468.9	5.97748	2.02e-11	5.55e-08	7.41431	5.37e-15	1.23e-11
Os06g0662550	6	Os06t0662550-01,LOC_Os06g45184.4,LOC_Os06g45184.2,LOC_Os06g45184.1,LOC_Os06g45184.5,LOC_Os06g45184.3	27319471	27322662	Conserved hypothetical protein.	retrotransposon protein, putative, Ty3-gypsy subclass, expressed	---	---	---	NP_001174728.1 (RefSeq)	---	---	31	1641	5022	0.145475	6.9563	23.8485	30.6511	1495.67	5537.62	5.60871	1.38e-10	2.94e-07	7.49719	1.94e-15	5.03e-12
Os07g0418500	3	Os07t0418500-01,Os07t0418500-02,LOC_Os07g23570.1	13323931	13326401	Similar to Cytochrome P450.	cytochrome P450 72A1, putative, expressed	---	---	---	Q6T485 (UniProt)	Cytochrome P450 (IPR001128),Cytochrome P450, E-class, group II (IPR002402)	Biological Process: oxidation-reduction process (GO:0055114),Molecular Function: monooxygenase activity (GO:0004497),Molecular Function: iron ion binding (GO:0005506),Molecular Function: electron carrier activity (GO:0009055),Molecular Function: oxidoreductase activity, acting on paired donors, with incorporation or reduction of molecular oxygen (GO:0016705),Molecular Function: heme binding (GO:0…	20	1122	3727	0.142388	7.21572	26.8511	19.7749	1022.64	4109.66	5.69248	1.69e-10	3.1e-07	7.69921	1.28e-15	3.55e-12
Os05g0527000	2	Os05t0527000-01,LOC_Os05g45100.1	26198395	26200034	UDP-glucuronosyl/UDP-glucosyltransferase family protein.	anthocyanidin 5,3-O-glucosyltransferase, putative, expressed	---	---	---	B6TEH8 (UniProt)	UDP-glucuronosyl/UDP-glucosyltransferase (IPR002213)	Biological Process: metabolic process (GO:0008152),Molecular Function: transferase activity, transferring hexosyl groups (GO:0016758)	3	382	1691	0.027401	3.15175	15.6296	2.96623	348.17	1864.62	6.87502	2.03e-10	3.39e-07	9.29603	3.55e-16	1.06e-12
Os01g0289100	2	Os01t0289100-00,LOC_Os01g18530.1	10431473	10432766	Conserved hypothetical protein.	expressed protein	---	---	---	Q5NB04 (UniProt)	---	---	0	235	1139	0	5.08769	27.6243	0	214.188	1255.94	7.74946	1.56e-10	2.99e-07	10.2957	3.08e-16	9.98e-13
Os01g0638000	2	Os01t0638000-01,LOC_Os01g45110.1	25598446	25600373	UDP-glucuronosyl/UDP-glucosyltransferase family protein.	anthocyanin 3-O-beta-glucosyltransferase, putative, expressed	---	---	---	C4MF46 (UniProt)	UDP-glucuronosyl/UDP-glucosyltransferase (IPR002213)	Biological Process: metabolic process (GO:0008152),Molecular Function: transferase activity, transferring hexosyl groups (GO:0016758)	40	8008	9635	0.310772	56.2017	75.7518	39.5498	7298.81	10624.3	7.52785	5.87e-15	9.17e-11	8.06948	2.68e-16	9.45e-13
Os01g0136200	2	Os01t0136200-01,LOC_Os01g04380.1	1951928	1952771	16.9 kDa class I heat shock protein 1.	hsp20/alpha crystallin family protein, putative, expressed	HSP16.9B	16.9 KDA CLASS I HEAT SHOCK PROTEIN 2	---	E5D3J7 (UniProt)	Heat shock protein Hsp20 (IPR002068),HSP20-like chaperone (IPR008978)	---	0	542	1148	0	8.68939	20.618	0	494.001	1265.87	8.95129	1.77e-13	1.14e-09	10.3071	1.26e-16	5.44e-13
Os03g0820300	2	Os03t0820300-01,LOC_Os03g60560.1	34424180	34425104	Similar to ZPT2-14.	ZOS3-21 - C2H2 zinc finger protein, expressed	_	_	C2H2	NP_001148033.1 (RefSeq)	Zinc finger, C2H2 (IPR007087),Zinc finger, C2H2-like (IPR015880)	Cellular Component: intracellular (GO:0005622),Molecular Function: zinc ion binding (GO:0008270)	67	6198	24877	1.08498	90.6656	407.666	66.2459	5649.11	27431.2	6.41405	1.87e-11	5.52e-08	8.69377	1.22e-16	5.44e-13
Os08g0404900	2	Os08t0404900-00,LOC_Os08g31280.1	19340472	19341395	Hypothetical conserved gene.	DC1, putative, expressed	---	---	---	Q6ZBD4 (UniProt)	---	---	21	1079	5027	0.340437	15.8009	82.4679	20.7636	983.444	5543.14	5.56571	2.92e-10	4.67e-07	8.0605	1.12e-16	5.44e-13
Os09g0457900	1	Os09t0457900-01	17306100	17307199	Similar to AP2 domain containing protein RAP2.6 (Fragment).	---	ERF102	ETHYLENE RESPONSE FACTOR 102	---	B2MV91 (UniProt)	Pathogenesis-related transcriptional factor/ERF, DNA-binding (IPR001471),DNA-binding, integrase-type (IPR016177)	Biological Process: regulation of transcription, DNA-dependent (GO:0006355),Molecular Function: DNA binding (GO:0003677),Molecular Function: sequence-specific DNA binding transcription factor activity (GO:0003700)	8	792	2715	0.10894	9.74238	37.4132	7.90995	721.861	2993.76	6.51191	1.62e-11	5.18e-08	8.56407	1.09e-16	5.44e-13
Os07g0154100	2	Os07t0154100-01,LOC_Os07g05940.1	2870686	2872832	Similar to Viviparous-14.	9-cis-epoxycarotenoid dioxygenase 1, chloroplast precursor, putative, expressed	NCED3	9-CIS-EPOXYCAROTENOID DIOXYGENASE 3	---	NP_001147781.1 (RefSeq)	Carotenoid oxygenase (IPR004294)	---	4	570	2407	0.0279072	3.59232	16.9939	3.95498	519.521	2654.13	7.03737	1.17e-11	4.08e-08	9.39036	1.62e-17	1.26e-13
Os11g0592200	2	Os11t0592200-01,LOC_Os11g37970.1	22511506	22512404	Similar to Chitin-binding allergen Bra r 2 (Fragments).	WIP5 - Wound-induced protein precursor, expressed	PR4	PATHOGENESIS-RELATED GENE 4	---	B6SH12 (UniProt)	Barwin (IPR001153),Barwin-related endoglucanase (IPR009009),Barwin-like endoglucanase (IPR014733)	Biological Process: defense response to bacterium (GO:0042742),Biological Process: defense response to fungus (GO:0050832)	13	373	6277	0.284277	7.36802	138.902	12.8537	339.967	6921.48	4.72514	7.58e-08	6.61e-05	9.07276	6.14e-19	5.96e-15
Os09g0492900	2	Os09t0492900-00,LOC_Os09g31990.1	19088601	19089402	Conserved hypothetical protein.	expressed protein	---	---	---	B8BD27 (UniProt)	---	---	0	527	2258	0	8.89137	42.6774	0	480.329	2489.84	8.91088	4.98e-14	3.82e-10	11.2824	6.19e-20	8.01e-16
Os09g0493000	2	Os09t0493000-01,LOC_Os09g32000.1	19093319	19094275	Conserved hypothetical protein.	expressed protein	---	---	---	A2Z2N5 (UniProt)	---	---	0	531	2307	0	7.50784	36.5413	0	483.975	2543.87	8.92177	4.48e-14	3.82e-10	11.3134	4.83e-20	8.01e-16
Os09g0367700	2	Os09t0367700-01,LOC_Os09g20220.1	12120286	12121335	Similar to GST6 protein (EC 2.5.1.18).	glutathione S-transferase, putative, expressed	GSTU5	TAU GLUTATHIONE S-TRANSFERASE 5	---	NP_001105112.1 (RefSeq)	Glutathione S-transferase, N-terminal (IPR004045),Glutathione S-transferase, C-terminal (IPR004046),Glutathione S-transferase, C-terminal-like (IPR010987),Thioredoxin-like fold (IPR012336),Glutathione S-transferase/chloride channel, C-terminal (IPR017933)	Molecular Function: protein binding (GO:0005515)	5	2527	9525	0.0713296	32.5648	137.507	4.94372	2303.21	10503	8.86383	7.76e-17	2.98e-12	11.0529	1.84e-22	7.13e-18

## Sheet: Supplemental Table S5
#Gene_id: gene id in RAPDB or MSU
#Num_of_transcripts: total number of transcripts corresponding to each gene in our integrated database
#Gene_start: gene start location on the genome
#Gene_end: gene end location on the genome
#RAPDB_description: gene functional description in RAPDB database
#MSU_description: gene functional description in MSU database
#Symbol: rice gene symbol
#GeneName: rice gene name
#TF: transcription factor
#Uniprot: Uniprot annotation
#InterPro: InterPro annotation
#GO: Gene Ontology annotation
#raw_count: Number of reads mapping to each gene
#RPKM: RPKM(reads per kilobase of transcript per million reads mapped) expression level of each gene
#normalized_count: DESeq normalized count of each gene
#Log2(FoldChange): log2 (normalized read count+1) of Cd+ or Cd++ minus log2 (normalized read count+1) of Control
#Pvalue: statistical significance level caculated by DESeq
#FDR: false discovery rate(p-value adjusted for multiple testing using Benjamini-Hochberg method)
Gene_id	Num_of_transcripts	Transcript_id_list	Gene_start	Gene_end	RAPDB_description	MSU_description	Symbol	GeneName	TF	Uniprot	InterPro	GO	Control_raw_count	Cd+_raw_count	Cd++_raw_count	Control_RPKM	Cd+_RPKM	Cd++_RPKM	Control_normalized_count	Cd+_normalized_count	Cd++_normalized_count	Cd+_vs_Control_Log2(FoldChange)	Cd+_vs_Control_Pvalue	Cd+_vs_Control_FDR	Cd++_vs_Control_Log2(FoldChange)	Cd++_vs_Control_Pvalue	Cd++_vs_Control_FDR
Os10g0334500	2	Os10t0334500-00,LOC_Os10g18820.1	9582845	9584360	Similar to Dirigent-like protein, expressed.	dirigent, putative, expressed	---	---	---	Q8LMF1 (UniProt)	Plant disease resistance response protein (IPR004265)	---	1481	122	0	23.181	1.72497	0	1464.33	111.196	0	-3.71907	9.65e-06	0.00333957	-10.517	1.57e-16	6.1e-13
Os01g0355250	2	Os01t0355250-00,LOC_Os01g25280.1	14280746	14282187	Similar to Salt stress-induced protein.	jacalin-like lectin domain containing protein, expressed	---	---	---	A2WPN7 (UniProt)	Mannose-binding lectin (IPR001229)	---	3893	255	18	94.3594	5.58321	0.441501	3849.18	232.417	19.8481	-4.04976	4.38e-07	0.000276017	-7.59941	3.97e-15	9.63e-12
Os11g0160550	2	Os11t0160550-00,LOC_Os11g06180.1	2950018	2952223	Similar to GRAS family transcription factor containing protein.	nodulation-signaling pathway 2 protein, putative, expressed	---	---	GRAS	Q53PL9 (UniProt)	Transcription factor GRAS (IPR005202)	---	1057	103	9	9.49222	0.835552	0.0817889	1045.1	93.8784	9.92406	-3.47671	5.02e-05	0.0122887	-6.7185	1.11e-10	4.83e-08
Os09g0564400	2	Os09t0564400-00,LOC_Os09g39090.1	22438059	22439478	Hypothetical conserved gene.	vignain precursor, putative, expressed	---	---	---	B9G543 (UniProt)	Peptidase, cysteine peptidase active site (IPR000169),Peptidase C1A, papain C-terminal (IPR000668),Peptidase C1A, papain (IPR013128),Proteinase inhibitor I29, cathepsin propeptide (IPR013201)	Biological Process: proteolysis (GO:0006508),Molecular Function: cysteine-type endopeptidase activity (GO:0004197),Molecular Function: cysteine-type peptidase activity (GO:0008234)	972	122	12	12.9191	1.46477	0.161401	961.059	111.196	13.2321	-3.11152	0.000243422	0.0408397	-6.18251	1.08e-09	3.53e-07
Os10g0403800	1	Os10t0403800-00	13721970	13722965	Similar to DNA binding protein.	---	---	---	---	NP_001149761.1 (RefSeq)	Helix-loop-helix DNA-binding (IPR011598)	---	518	12	4	8.79732	0.184096	0.0687447	512.17	10.9373	4.41069	-5.54929	2.82e-07	0.000189927	-6.85947	1.11e-08	2.42e-06
Os01g0216000	2	Os01t0216000-01,LOC_Os01g11730.1	6340836	6344345	Lipase, GDSL domain containing protein.	GDSL-like lipase/acylhydrolase, putative, expressed	GELP7	GDSL ESTERASE/LIPASE PROTEIN 7	---	A2WM28 (UniProt)	Lipase, GDSL (IPR001087)	Biological Process: lipid metabolic process (GO:0006629),Molecular Function: hydrolase activity, acting on ester bonds (GO:0016788)	254	3	0	2.39291	0.0255303	0	251.141	2.73432	0	-6.52117	1.29e-06	0.000688374	-7.97809	6.6e-08	1.16e-05
Os06g0532500	1	Os06t0532500-01	19904206	19904580	Protein with similar CLE domain, Meristem maintenance	---	---	---	---	B3XYC4	---	---	862	35	22	34.4322	1.2629	0.889282	852.298	31.9004	24.2588	-4.73971	5.06e-07	0.000309753	-5.13478	1.23e-07	1.96e-05
Os08g0302000	2	Os08t0302000-01,LOC_Os08g20730.1	12455954	12458105	Similar to Peroxidase 40 precursor (EC 1.11.1.7) (Atperox P40).	peroxidase precursor, putative, expressed	_	_	---	B4FTQ3 (UniProt)	Plant peroxidase (IPR000823),Haem peroxidase, plant/fungal/bacterial (IPR002016),Haem peroxidase (IPR010255),Peroxidases heam-ligand binding site (IPR019793),Peroxidase, active site (IPR019794)	Biological Process: response to oxidative stress (GO:0006979),Biological Process: oxidation-reduction process (GO:0055114),Molecular Function: peroxidase activity (GO:0004601),Molecular Function: heme binding (GO:0020037)	1661	233	63	13.3622	1.6932	0.512872	1642.3	212.366	69.4684	-2.9511	0.000214161	0.0370634	-4.56322	1.35e-07	2.13e-05
Os12g0614100	1	Os12t0614100-00	26026407	26027780	Similar to Lipase family protein.	---	---	---	---	Q2QM82 (UniProt)	Lipase, class 3 (IPR002921)	Biological Process: lipid metabolic process (GO:0006629),Molecular Function: triglyceride lipase activity (GO:0004806)	229	10	0	2.49654	0.0984795	0	226.422	9.1144	0	-4.63472	9.64e-05	0.0199342	-7.82923	1.39e-07	2.18e-05
Os05g0217800	7	Os05t0217800-01,Os05t0217800-02,LOC_Os05g12640.3,LOC_Os05g12640.6,LOC_Os05g12640.4,LOC_Os05g12640.1,LOC_Os05g12640.2	7255509	7257332	Similar to BURP domain-containing protein 2.	BURP domain containing protein, expressed	---	---	---	E0X6X2 (UniProt)	BURP (IPR004873)	---	276	10	1	2.64847	0.0866821	0.00971058	272.893	9.1144	1.10267	-4.90405	2.65e-05	0.00732915	-7.95119	1.71e-07	2.59e-05
Os01g0102900	3	Os01t0102900-01,LOC_Os01g01340.1,LOC_Os01g01340.2	168470	170389	Light regulated Lir1 family protein.	light-induced protein 1-like, putative, expressed	LIR1	LIGHT-REGULATED GENE 1	---	Q03200 (UniProt)	Light regulated Lir1 (IPR009856)	---	1678	236	81	14.4538	1.83631	0.706047	1659.11	215.1	89.3165	-2.94733	0.00021279	0.0369928	-4.21534	6.75e-07	8.32e-05
Os08g0300501	1	Os08t0300501-00	12370079	12372150	Conserved hypothetical protein.	---	---	---	---	F2CUM2 (UniProt)	---	---	174	2	0	2.16118	0.0224396	0	172.041	1.82288	0	-6.56039	8.29e-06	0.00300492	-7.43497	1.17e-06	0.000130394
Os06g0513050	2	Os06t0513050-01,LOC_Os06g31890.1	18524661	18525770	Conserved hypothetical protein.	THION3 - Plant thionin family protein precursor, expressed	---	---	---	B8AJ30 (UniProt)	---	---	353	28	9	6.47998	0.464302	0.167186	349.027	25.5203	9.92406	-3.77362	0.000241797	0.0408397	-5.13626	5.61e-06	0.000501067
Os03g0809000	2	Os03t0809000-01,LOC_Os03g59440.1	33834634	33835499	Plant disease resistance response protein family protein.	dirigent, putative, expressed	---	---	---	E5GC07 (UniProt)	Plant disease resistance response protein (IPR004265)	---	618	69	27	10.6896	1.07811	0.4726	611.044	62.8894	29.7722	-3.28039	0.000292033	0.0471424	-4.35924	6.32e-06	0.00055264
Os11g0440866	1	Os11t0440866-00	14507370	14508059	Non-protein coding transcript.	---	---	---	---	NONE	---	---	120	1	0	2.60508	0.0196103	0	118.649	0.91144	0	-7.02434	2.82e-05	0.00760176	-6.90267	1.22e-05	0.000971263
LOC_Os05g09660	1	LOC_Os05g09660.1	5455682	5461653	---	HAD superfamily phosphatase, putative, expressed	---	---	---	---	---	---	657	69	38	6.93541	0.65796	0.405928	649.605	62.8894	41.9016	-3.36867	0.00018346	0.0330916	-3.95449	2.26e-05	0.00163441
LOC_Os08g35305	2	LOC_Os08g35305.1,LOC_Os08g35305.2	22276332	22277394	---	expressed protein	---	---	---	---	---	---	103	0	0	1.5444	0	0	101.841	0	0	-6.68427	1.48e-05	0.00458097	-6.68427	2.89e-05	0.00201
LOC_Os06g31800	1	LOC_Os06g31800.1	18466974	18468117	---	THION2 - Plant thionin family protein precursor, expressed	---	---	---	---	---	---	183	3	4	3.22494	0.0477568	0.0713328	180.94	2.73432	4.41069	-6.04819	1.31e-05	0.00422201	-5.35836	5.8e-05	0.00361704
Os11g0256900	6	Os11t0256900-01,LOC_Os11g15040.3,LOC_Os11g15040.2,LOC_Os11g15040.4,LOC_Os11g15040.1,LOC_Os11g15040.5	8466832	8469354	SAM dependent carboxyl methyltransferase family protein.	S-adenosyl-L-methionine:benzoic acid/salicylic acid carboxyl methyltransferase, putative, expressed	---	---	---	Q6QUV7 (UniProt)	SAM dependent carboxyl methyltransferase (IPR005299)	Molecular Function: methyltransferase activity (GO:0008168)	993	119	89	8.26353	0.894555	0.74949	981.823	108.461	98.1379	-3.17828	0.00016335	0.0306142	-3.32258	9.52e-05	0.00540141
Os07g0523100	1	Os07t0523100-00	20256757	20258545	Similar to 60S ribosomal protein L44.	---	---	---	---	NP_001151192.1 (RefSeq)	Ribosomal protein L44e (IPR000552),Ribosomal protein, zinc-binding domain (IPR011332)	Biological Process: translation (GO:0006412),Cellular Component: intracellular (GO:0005622),Cellular Component: ribosome (GO:0005840),Molecular Function: structural constituent of ribosome (GO:0003735)	61	0	0	1.38026	0	0	60.3134	0	0	-5.93813	0.000204969	0.0359586	-5.93813	0.000362778	0.0158443
LOC_Os01g48120	1	LOC_Os01g48120.1	27546819	27548239	---	expressed protein	---	---	---	---	---	---	60	0	0	0.814088	0	0	59.3247	0	0	-5.91468	0.000220767	0.0378654	-5.91468	0.000389563	0.0167318
Os08g0345500	2	Os08t0345500-00,LOC_Os08g25710.1	15642075	15645945	Similar to Cellulose synthase-like protein D3.	CSLD3 - cellulose synthase-like family D, expressed	CSLD3	CELLULOSE SYNTHASE LIKE D3	---	Q7EZW6 (UniProt)	Cellulose synthase (IPR005150),Zinc finger, RING/FYVE/PHD-type (IPR013083)	Biological Process: cellulose biosynthetic process (GO:0030244),Cellular Component: membrane (GO:0016020),Molecular Function: cellulose synthase (UDP-forming) activity (GO:0016760)	255	17	24	1.01104	0.0608863	0.0962936	252.13	15.4945	26.4642	-4.02434	0.000252679	0.0420429	-3.25206	0.00211006	0.0636081

## Sheet: Supplemental Table S6
#Gene_id: gene id in RAPDB or MSU
#Num_of_transcripts: total number of transcripts corresponding to each gene in our integrated database
#Gene_start: gene start location on the genome
#Gene_end: gene end location on the genome
#RAPDB_description: gene functional description in RAPDB database
#MSU_description: gene functional description in MSU database
#Symbol: rice gene symbol
#GeneName: rice gene name
#TF: transcription factor
#Uniprot: Uniprot annotation
#InterPro: InterPro annotation
#GO: Gene Ontology annotation
#raw_count: Number of reads mapping to each gene
#RPKM: RPKM(reads per kilobase of transcript per million reads mapped) expression level of each gene
#normalized_count: DESeq normalized count of each gene
#Log2(FoldChange): log2 (normalized read count+1) of Cd+ or Cd++ minus log2 (normalized read count+1) of Control
#Pvalue: statistical significance level caculated by DESeq
#FDR: false discovery rate(p-value adjusted for multiple testing using Benjamini-Hochberg method)
Gene_id	Num_of_transcripts	Transcript_id_list	Gene_start	Gene_end	RAPDB_description	MSU_description	Symbol	GeneName	TF	Uniprot	InterPro	GO	Control_raw_count	Cd+_raw_count	Cd++_raw_count	Control_RPKM	Cd+_RPKM	Cd++_RPKM	Control_normalized_count	Cd+_normalized_count	Cd++_normalized_count	Cd+_vs_Control_Log2(FoldChange)	Cd+_vs_Control_Pvalue	Cd+_vs_Control_FDR	Cd++_vs_Control_Log2(FoldChange)	Cd++_vs_Control_Pvalue	Cd++_vs_Control_FDR
LOC_Os01g27200	1	LOC_Os01g27200.1	15168092	15170244	---	retrotransposon protein, putative, unclassified, expressed	---	---	---	---	---	---	0	17	53	0	0.286105	0.999236	0	15.4945	58.4417	4.04391	0.0113074	0.617089	5.8934	0.000222766	0.0107179
LOC_Os01g28960	1	LOC_Os01g28960.1	16219615	16220763	---	retrotransposon protein, putative, Ty3-gypsy subclass, expressed	---	---	---	---	---	---	2	14	89	0.0260735	0.16487	1.17414	1.97749	12.7602	98.1379	2.68991	0.111487	1	5.63307	0.000236907	0.0112864
LOC_Os01g31450	1	LOC_Os01g31450.1	17194926	17197756	---	retrotransposon protein, putative, unclassified, expressed	---	---	---	---	---	---	26	108	1473	0.13757	0.516198	7.88698	25.7073	98.4356	1624.24	1.937	0.0205953	0.915822	5.98144	2.15e-10	8.51e-08
LOC_Os01g37200	1	LOC_Os01g37200.1	20775474	20776107	---	retrotransposon protein, putative, Ty3-gypsy subclass, expressed	---	---	---	---	---	---	2	41	403	0.047253	0.875038	9.63527	1.97749	37.3691	444.377	4.2401	0.00129203	0.143442	7.81197	2.83e-09	7.85e-07
LOC_Os01g39136	1	LOC_Os01g39136.1	22031208	22034011	---	retrotransposon protein, putative, unclassified, expressed	---	---	---	---	---	---	92	1019	3654	0.491472	4.91732	19.7533	90.9645	928.758	4029.17	3.35193	1.8e-05	0.00540489	5.46903	1.7e-10	7.04e-08
LOC_Os01g45100	1	LOC_Os01g45100.1	25597204	25597770	---	retrotransposon protein, putative, unclassified, expressed	---	---	---	---	---	---	0	28	110	0	0.668202	2.94075	0	25.5203	121.294	4.72903	0.00154143	0.161367	6.93421	4.8e-06	0.000438413
LOC_Os01g47300	4	LOC_Os01g47300.3,LOC_Os01g47300.4,LOC_Os01g47300.1,LOC_Os01g47300.2	27033000	27035765	---	retrotransposon protein, putative, unclassified, expressed	---	---	---	---	---	---	59	329	3007	0.319513	1.60945	16.4789	58.3359	299.864	3315.74	2.36185	0.00222704	0.20869	5.8288	4.05e-11	2.31e-08
LOC_Os01g58960	1	LOC_Os01g58960.1	34084757	34086514	---	cytochrome P450, putative, expressed	---	---	---	---	---	---	50	1008	561	0.42603	7.75844	4.83718	49.4372	918.732	618.6	4.21597	1.23e-06	0.0006671	3.64534	1.82e-05	0.00135944
LOC_Os01g71570	1	LOC_Os01g71570.1	41457270	41459896	---	expressed protein	---	---	---	---	---	---	1	62	59	0.0261417	1.4641	1.56079	0.988744	56.5093	65.0577	5.83675	0.000527612	0.0726851	6.03998	0.000330089	0.0146977
LOC_Os02g10830	1	LOC_Os02g10830.1	5748604	5749500	---	serine acetyltransferase protein, putative, expressed	---	---	---	---	---	---	4	297	152	0.0667969	4.48019	2.56862	3.95498	270.698	167.606	6.09687	4.32e-07	0.000276017	5.40526	5.71e-06	0.000507753
LOC_Os02g11980	1	LOC_Os02g11980.1	6208684	6212210	---	receptor-like protein kinase precursor, putative, expressed	---	---	---	---	---	---	57	208	764	0.251418	0.828759	3.41015	56.3584	189.58	842.442	1.7501	0.0349006	1	3.90187	1.05e-05	0.000856361
LOC_Os02g13220	1	LOC_Os02g13220.1	7044617	7046245	---	F-box family protein, putative, expressed	---	---	---	---	---	---	31	101	378	0.285056	0.838944	3.51738	30.6511	92.0555	416.81	1.58657	0.0881404	1	3.76538	0.000113045	0.00620276
LOC_Os02g14540	1	LOC_Os02g14540.1	8018192	8019355	---	UDP-glucoronosyl and UDP-glucosyl transferase domain containing protein, expressed	---	---	---	---	---	---	60	361	585	0.772124	4.1965	7.61818	59.3247	329.03	645.064	2.47152	0.00345024	0.278646	3.44274	8.13e-05	0.00474821
LOC_Os02g15560	1	LOC_Os02g15560.1	8732273	8737878	---	transposon protein, putative, Mutator sub-class, expressed	---	---	---	---	---	---	110	675	1687	0.740213	4.10309	11.4878	108.762	615.222	1860.21	2.49993	0.00127488	0.142386	4.09622	7.13e-07	8.76e-05
LOC_Os02g34270	1	LOC_Os02g34270.1	20498875	20499876	---	AP2 domain containing protein, expressed	---	---	AP2-EREBP	---	---	---	0	35	53	0	0.52388	0.888701	0	31.9004	58.4417	5.04003	0.00118335	0.134113	5.8934	0.000168722	0.00859709
LOC_Os02g37570	1	LOC_Os02g37570.1	22662564	22663395	---	keratin-associated protein 5-3, putative, expressed	---	---	---	---	---	---	0	39	116	0	0.858069	2.85911	0	35.5462	127.91	5.19165	0.000429014	0.0619651	7.01022	3.01e-06	0.000293937
LOC_Os02g52540	1	LOC_Os02g52540.1	32149823	32150416	---	EF hand family protein, putative, expressed	---	---	---	---	---	---	14	124	246	0.353045	2.82467	6.27765	13.8424	113.019	271.258	3.02939	0.00349376	0.280817	4.2925	6.13e-05	0.00377918
LOC_Os03g02874	6	LOC_Os03g02874.5,LOC_Os03g02874.3,LOC_Os03g02874.1,LOC_Os03g02874.2,LOC_Os03g02874.6,LOC_Os03g02874.4	1131615	1135170	---	retrotransposon protein, putative, Ty3-gypsy subclass, expressed	---	---	---	---	---	---	239	1534	6012	1.00676	5.83709	25.6274	236.31	1398.15	6629.27	2.56477	0.000603019	0.0801661	4.8101	5.19e-09	1.32e-06
LOC_Os03g03840	1	LOC_Os03g03840.1	1730513	1730713	---	expressed protein	---	---	---	---	---	---	1	8	131	0.0745235	0.53855	9.87924	0.988744	7.29152	144.45	2.88255	0.172532	1	7.19076	1.08e-05	0.000871591
LOC_Os03g22150	1	LOC_Os03g22150.1	12693278	12693759	---	expressed protein	---	---	---	---	---	---	0	10	39	0	0.601381	2.62742	0	9.1144	43.0042	3.33834	0.0473665	1	5.45957	0.000875992	0.0324234
LOC_Os03g60540	1	LOC_Os03g60540.1	34410862	34411422	---	ZOS3-20 - C2H2 zinc finger protein, expressed	---	---	---	---	---	---	92	636	564	2.45648	15.34	15.2393	90.9645	579.676	621.908	2.67187	0.00118825	0.134273	2.77333	0.000808329	0.0303903
LOC_Os04g19114	1	LOC_Os04g19114.1	10611099	10617668	---	retrotransposon protein, putative, Ty3-gypsy subclass, expressed	---	---	---	---	---	---	74	184	664	0.300152	0.674172	2.72544	73.1671	167.705	732.175	1.19666	0.147946	1	3.32292	0.000137772	0.00726092
LOC_Os04g19670	1	LOC_Os04g19670.1	10975301	10975843	---	retrotransposon protein, putative, Ty3-gypsy subclass, expressed	---	---	---	---	---	---	3	51	380	0.0827581	1.27087	10.608	2.96623	46.4835	419.016	3.97001	0.00123378	0.138602	7.14223	1.32e-08	2.78e-06
LOC_Os04g25880	1	LOC_Os04g25880.1	15042562	15044709	---	retrotransposon protein, putative, unclassified, expressed	---	---	---	---	---	---	0	2	46	0	0.0243146	0.626485	0	1.82288	50.723	1.49717	0.60368	1	5.69273	0.000534558	0.0216652
LOC_Os04g27810	1	LOC_Os04g27810.1	16432046	16432507	---	retrotransposon protein, putative, Ty3-gypsy subclass, expressed	---	---	---	---	---	---	20	119	217	0.648451	3.48528	7.11977	19.7749	108.461	239.28	2.45544	0.015565	0.755058	3.59696	0.000562661	0.022546
LOC_Os04g28310	1	LOC_Os04g28310.1	16760292	16763527	---	expressed protein	---	---	---	---	---	---	1	7	150	0.0346741	0.219254	5.26327	0.988744	6.38008	165.401	2.68991	0.219704	1	7.38615	4.6e-06	0.000420909
LOC_Os04g28320	1	LOC_Os04g28320.1	16764190	16764393	---	expressed protein	---	---	---	---	---	---	7	104	579	0.513993	6.8982	43.0226	6.92121	94.7898	638.448	3.77564	0.000254735	0.0421849	6.5274	2.83e-09	7.85e-07
LOC_Os04g28330	1	LOC_Os04g28330.1	16767457	16767666	---	expressed protein	---	---	---	---	---	---	3	36	224	0.213989	2.31961	16.1688	2.96623	32.8119	246.999	3.46751	0.00862882	0.517191	6.37973	1.45e-06	0.000158489
LOC_Os04g28360	1	LOC_Os04g28360.1	16785970	16786206	---	expressed protein	---	---	---	---	---	---	5	117	958	0.316017	6.6799	61.2725	4.94372	106.639	1056.36	4.43099	1.84e-05	0.00545099	7.73929	2.98e-12	2.81e-09
LOC_Os04g49890	1	LOC_Os04g49890.1	29742311	29750237	---	multidrug resistance-associated protein, putative, expressed	---	---	---	---	---	---	669	2676	5170	2.03309	7.34615	15.8994	661.47	2439.01	5700.82	1.88255	0.00958466	0.553748	3.10742	4.42e-05	0.0029103
LOC_Os04g56130	1	LOC_Os04g56130.1	33426854	33428213	---	protein kinase domain containing protein, expressed	---	---	---	---	---	---	5	145	163	0.0594413	1.55715	1.96094	4.94372	132.159	179.736	4.74053	8.19e-05	0.0176742	5.18414	1.99e-05	0.00146562
LOC_Os05g40430	1	LOC_Os05g40430.1	23754837	23756027	---	expressed protein	---	---	---	---	---	---	0	83	73	0	0.942972	0.929093	0	75.6495	80.4951	6.26021	2.64e-05	0.00732915	6.34864	2.13e-05	0.00155576
LOC_Os05g40610	1	LOC_Os05g40610.1	23818257	23819431	---	OsFBDUF25 - F-box and DUF domain containing protein, expressed	---	---	---	---	---	---	0	65	92	0	0.798838	1.26663	0	59.2436	101.446	5.91274	6.46e-05	0.0143409	6.67872	7.99e-06	0.000675328
LOC_Os06g11030	1	LOC_Os06g11030.1	5778761	5779333	---	EF hand family protein, putative, expressed	---	---	---	---	---	---	117	319	769	3.05858	7.53301	20.3432	115.683	290.749	847.955	1.3296	0.0948153	1	2.87381	0.000534186	0.0216652
LOC_Os06g17070	1	LOC_Os06g17070.1	9892373	9895168	---	retrotransposon protein, putative, Ty1-copia subclass, expressed	---	---	---	---	---	---	139	220	1381	1.04681	1.49665	10.5246	137.435	200.517	1522.79	0.54497	0.478354	1	3.46989	2.33e-05	0.00167797
LOC_Os06g23760	1	LOC_Os06g23760.1	13883250	13884184	---	acyl-CoA oxidase, putative, expressed	---	---	---	---	---	---	0	12	83	0	0.454826	3.52418	0	10.9373	91.5219	3.5774	0.0241834	1	6.53172	2.89e-05	0.00201
LOC_Os06g37140	2	LOC_Os06g37140.1,LOC_Os06g37140.2	21936885	21943005	---	retrotransposon protein, putative, Ty3-gypsy subclass, expressed	---	---	---	---	---	---	96	161	632	1.17006	1.77258	7.79495	94.9194	146.742	696.889	0.628505	0.447397	1	2.87615	0.000791228	0.0299066
LOC_Os06g38120	1	LOC_Os06g38120.1	22566775	22571982	---	low-affinity cation transporter, putative, expressed	---	---	---	---	---	---	24	84	213	0.190212	0.601381	1.70831	23.7299	76.561	234.869	1.68991	0.0951318	1	3.30708	0.0014736	0.0484877
LOC_Os06g38764	1	LOC_Os06g38764.1	23013154	23014890	---	expressed protein	---	---	---	---	---	---	286	715	2018	4.63141	10.4592	33.0695	282.781	651.68	2225.19	1.20448	0.100242	1	2.97617	0.000119513	0.00646525
LOC_Os06g46470	1	LOC_Os06g46470.1	28205288	28205617	---	expressed protein	---	---	---	---	---	---	0	22	61	0	0.902072	2.80197	0	20.0517	67.263	4.39586	0.00497814	0.352229	6.09303	0.000110267	0.00608718
LOC_Os07g03020	1	LOC_Os07g03020.1	1133505	1135075	---	expressed protein	---	---	---	---	---	---	4	20	101	0.0416958	0.188324	1.0654	3.95498	18.2288	111.37	2.20448	0.125382	1	4.81555	0.000473957	0.0195978
LOC_Os07g04820	1	LOC_Os07g04820.1	2131760	2133500	---	protein kinase, putative, expressed	---	---	---	---	---	---	47	275	380	0.43701	2.30977	3.57549	46.471	250.646	419.016	2.43125	0.00615528	0.407033	3.1726	0.000478473	0.0197315
LOC_Os07g19090	1	LOC_Os07g19090.1	11299273	11300076	---	zinc knuckle domain containing protein, expressed	---	---	---	---	---	---	3	62	97	0.0558926	1.04344	1.82879	2.96623	56.5093	106.959	4.25178	0.00211486	0.199149	5.17229	0.000199278	0.00983146
LOC_Os07g25960	1	LOC_Os07g25960.1	14899887	14901442	---	retrotransposon protein, putative, unclassified, expressed	---	---	---	---	---	---	2	24	432	0.0269653	0.292301	5.8941	1.97749	21.8746	476.355	3.46751	0.0113413	0.617826	7.91222	1.62e-09	5.03e-07
LOC_Os07g26410	1	LOC_Os07g26410.1	15173292	15177870	---	retrotransposon protein, putative, Ty3-gypsy subclass, expressed	---	---	---	---	---	---	2	17	211	0.0605221	0.464704	6.46138	1.97749	15.4945	232.664	2.97001	0.051755	1	6.87843	1.12e-06	0.000126484
LOC_Os07g27390	1	LOC_Os07g27390.1	15938295	15941058	---	retrotransposon protein, putative, unclassified, expressed	---	---	---	---	---	---	139	265	1700	0.753296	1.2973	9.32307	137.435	241.532	1874.54	0.813458	0.281555	1	3.76971	4.24e-06	0.000397455
LOC_Os08g03880	1	LOC_Os08g03880.1	1848413	1853016	---	retrotransposon protein, putative, unclassified, expressed	---	---	---	---	---	---	49	113	441	0.159423	0.332105	1.45195	48.4485	102.993	486.279	1.08802	0.220612	1	3.32726	0.000328361	0.0146543
LOC_Os08g05770	1	LOC_Os08g05770.1	3088712	3089751	---	expressed protein	---	---	---	---	---	---	5	149	189	0.0720155	1.93859	2.75471	4.94372	135.805	208.405	4.77979	5.79e-05	0.0136391	5.39765	7.41e-06	0.00063393
LOC_Os08g40290	1	LOC_Os08g40290.1	25505313	25510759	---	retrotransposon protein, putative, unclassified, expressed	---	---	---	---	---	---	2	20	245	0.00790251	0.0713853	0.979626	1.97749	18.2288	270.155	3.20448	0.0296457	1	7.09397	3.32e-07	4.58e-05
LOC_Os08g45120	1	LOC_Os08g45120.1	28327542	28329883	---	expressed protein	---	---	---	---	---	---	0	42	433	0	1.14118	13.1797	0	38.2805	477.457	5.29574	6.02e-05	0.0137376	8.90225	5.16e-11	2.79e-08
LOC_Os09g09650	1	LOC_Os09g09650.1	5197975	5201335	---	retrotransposon protein, putative, Ty3-gypsy subclass, expressed	---	---	---	---	---	---	40	320	3015	0.34063	2.4616	25.9818	39.5498	291.661	3324.56	2.88255	0.000286646	0.0464681	6.39335	2.11e-12	2.05e-09
LOC_Os09g09660	1	LOC_Os09g09660.1	5202340	5205432	---	retrotransposon protein, putative, Ty3-gypsy subclass, expressed	---	---	---	---	---	---	1	5	74	0.0078631	0.0355146	0.588823	0.988744	4.5572	81.5978	2.20448	0.409826	1	6.36679	0.000247704	0.0117002
LOC_Os09g17530	1	LOC_Os09g17530.1	10732283	10733353	---	OsFBX321 - F-box domain containing protein, expressed	---	---	---	---	---	---	18	281	297	0.251751	3.55017	4.20354	17.7974	256.115	327.494	3.84705	9.22e-05	0.0196872	4.20173	2.45e-05	0.00175003
LOC_Os09g18090	1	LOC_Os09g18090.1	11087288	11090485	---	retrotransposon protein, putative, Ty3-gypsy subclass, expressed	---	---	---	---	---	---	1	6	75	0.00919534	0.0498382	0.697892	0.988744	5.46864	82.7005	2.46751	0.310898	1	6.38615	0.000228788	0.0109804
LOC_Os10g07010	1	LOC_Os10g07010.1	3658530	3661569	---	3-ketoacyl-CoA synthase, putative, expressed	---	---	---	---	---	---	56	588	685	0.442424	4.19635	5.47647	55.3697	535.927	755.331	3.27487	0.000111725	0.0224738	3.76994	1.29e-05	0.0010157
LOC_Os10g07300	1	LOC_Os10g07300.1	3855535	3856647	---	retrotransposon protein, putative, Ty3-gypsy subclass, expressed	---	---	---	---	---	---	3	37	71	0.0441431	0.491798	1.0572	2.96623	33.7233	78.2898	3.50704	0.0159526	0.767022	4.72212	0.00109151	0.0382146
LOC_Os10g20670	1	LOC_Os10g20670.1	10448258	10451729	---	retrotransposon protein, putative, unclassified, expressed	---	---	---	---	---	---	2	8	91	0.0290295	0.104892	1.33663	1.97749	7.29152	100.343	1.88255	0.334601	1	5.66513	0.000229451	0.0109986
LOC_Os10g21630	1	LOC_Os10g21630.1	11077787	11078519	---	hypothetical protein	---	---	---	---	---	---	11	36	145	0.807703	2.38784	10.7742	10.8762	32.8119	159.888	1.59304	0.176866	1	3.87781	0.00103256	0.036781
LOC_Os10g23240	1	LOC_Os10g23240.1	12122791	12123073	---	expressed protein	---	---	---	---	---	---	2	48	447	0.142659	3.09282	32.2653	1.97749	43.7491	492.895	4.46751	0.000550291	0.0744443	7.96147	9.27e-10	3.13e-07
LOC_Os10g30010	1	LOC_Os10g30010.1	15576230	15578895	---	retrotransposon protein, putative, unclassified, expressed	---	---	---	---	---	---	0	18	125	0	0.121902	0.948337	0	16.4059	137.834	4.12151	0.00622364	0.408739	7.11722	2.56e-06	0.000254267
LOC_Os10g31460	1	LOC_Os10g31460.2	16491201	16492007	---	retrotransposon protein, putative, unclassified, expressed	---	---	---	---	---	---	17	752	731	0.315547	12.6089	13.7307	16.8087	685.403	806.054	5.34968	1.37e-08	1.47e-05	5.5836	4.32e-09	1.16e-06
LOC_Os10g38160	1	LOC_Os10g38160.1	20437920	20439182	---	glutathione S-transferase, putative, expressed	---	---	---	---	---	---	8	177	960	0.13068	2.61178	15.869	7.90995	161.325	1058.57	4.35016	8.56e-06	0.00307356	7.06423	2.01e-11	1.36e-08
LOC_Os11g06960	1	LOC_Os11g06960.1	3452304	3457103	---	retrotransposon protein, putative, unclassified, expressed	---	---	---	---	---	---	2	398	226	0.00635386	1.14218	0.726566	1.97749	362.753	249.204	7.51918	3.14e-09	3.89e-06	6.97751	3.09e-08	5.95e-06
LOC_Os11g23080	2	LOC_Os11g23080.1,LOC_Os11g23080.2	13280136	13283302	---	retrotransposon protein, putative, unclassified, expressed	---	---	---	---	---	---	94	585	2400	0.975777	5.48557	25.2112	92.942	533.193	2646.42	2.52025	0.00105635	0.123359	4.83157	1.05e-08	2.34e-06
LOC_Os11g27930	1	LOC_Os11g27930.1	16070428	16071881	---	hypothetical protein	---	---	---	---	---	---	1	20	51	0.0475531	0.859116	2.45419	0.988744	18.2288	56.2363	4.20448	0.0254208	1	5.82976	0.00100692	0.0360329
LOC_Os11g30750	1	LOC_Os11g30750.1	17902617	17902961	---	expressed protein	---	---	---	---	---	---	1	9	78	0.043418	0.352985	3.42708	0.988744	8.20296	86.0085	3.05248	0.14868	1	6.44274	0.000180994	0.00911568
LOC_Os11g31550	1	LOC_Os11g31550.1	18435551	18438196	---	BRASSINOSTEROID INSENSITIVE 1-associated receptor kinase 1 precursor, putative, expressed	---	---	---	---	---	---	6	133	370	0.0900554	1.80324	5.61978	5.93247	121.222	407.989	4.35287	7.2e-05	0.0158097	6.10375	8.85e-08	1.5e-05
LOC_Os11g40830	1	LOC_Os11g40830.1	24431924	24435303	---	retrotransposon protein, putative, unclassified, expressed	---	---	---	---	---	---	17	149	289	0.0774944	0.613552	1.33315	16.8087	135.805	318.672	3.01426	0.00255724	0.228487	4.2448	4.04e-05	0.0027041
LOC_Os11g40840	1	LOC_Os11g40840.1	24437028	24438326	---	receptor-like protein kinase 2 precursor, putative, expressed	---	---	---	---	---	---	9	66	132	0.103782	0.687491	1.54033	8.8987	60.1551	145.553	2.75702	0.0186616	0.850507	4.0318	0.000728978	0.0279961
LOC_Os11g47180	1	LOC_Os11g47180.1	28376327	28379731	---	receptor-like protein kinase 2 precursor, putative, expressed	---	---	---	---	---	---	6	41	163	0.0271609	0.167656	0.746688	5.93247	37.3691	179.736	2.65514	0.0309037	1	4.9211	8.13e-05	0.00474821
LOC_Os12g12080	4	LOC_Os12g12080.1,LOC_Os12g12080.4,LOC_Os12g12080.3,LOC_Os12g12080.2	6610814	6624708	---	retrotransposon protein, putative, Ty3-gypsy subclass, expressed	---	---	---	---	---	---	26	86	1619	0.370561	1.10721	23.3503	25.7073	78.3839	1785.23	1.60838	0.0538829	1	6.11778	8.22e-11	3.94e-08
LOC_Os12g15060	1	LOC_Os12g15060.1	8593989	8601944	---	retrotransposon protein, putative, Ty3-gypsy subclass, expressed	---	---	---	---	---	---	2	22	109	0.0109138	0.108446	0.601911	1.97749	20.0517	120.191	3.34198	0.0326488	1	5.92552	7.49e-05	0.00443926
LOC_Os12g17804	1	LOC_Os12g17804.1	10194067	10196413	---	expressed protein	---	---	---	---	---	---	9	89	1109	0.199723	1.7841	24.9044	8.8987	81.1182	1222.86	3.18836	0.000792259	0.0979794	7.10245	9.75e-12	7.01e-09
LOC_Os12g22980	1	LOC_Os12g22980.1	12989936	12992695	---	retrotransposon protein, putative, Ty3-gypsy subclass, expressed	---	---	---	---	---	---	0	11	196	0	0.0687174	1.37166	0	10.0258	216.124	3.46282	0.0222015	0.96504	7.76237	1.22e-07	1.96e-05
LOC_Os12g23670	1	LOC_Os12g23670.1	13431119	13432621	---	expressed protein	---	---	---	---	---	---	2	41	65	0.0199324	0.369111	0.655545	1.97749	37.3691	71.6737	4.2401	0.00605437	0.401795	5.1797	0.000729868	0.0280026
LOC_Os12g33750	1	LOC_Os12g33750.1	20364965	20365348	---	retrotransposon protein, putative, unclassified	---	---	---	---	---	---	0	8	49	0	0.445468	3.0566	0	7.29152	54.031	3.05164	0.0726969	1	5.78217	0.000364821	0.0158977
LOC_Os12g34430	1	LOC_Os12g34430.1	20858185	20858511	---	retrotransposon protein, putative, unclassified, expressed	---	---	---	---	---	---	0	6	55	0	0.248277	2.54955	0	5.46864	60.647	2.69346	0.126098	1	5.94596	0.000230543	0.0110285
LOC_Os12g37519	2	LOC_Os12g37519.1,LOC_Os12g37519.2	23025355	23028137	---	retrotransposon protein, putative, unclassified, expressed	---	---	---	---	---	---	101	412	1880	1.30086	4.79347	24.5034	99.8632	375.513	2073.03	1.91084	0.0125419	0.661894	4.37564	1.76e-07	2.65e-05
Os01g0106400	2	Os01t0106400-01,LOC_Os01g01660.1	327128	328451	Similar to Isoflavone reductase homolog IRL (EC 1.3.1.-).	isoflavone reductase, putative, expressed	---	---	---	Q8VYH7 (UniProt)	NmrA-like (IPR008030),NAD(P)-binding domain (IPR016040)	Molecular Function: nucleotide binding (GO:0000166)	693	5031	3464	8.60033	56.4001	43.503	685.2	4585.46	3819.66	2.74247	0.000252783	0.0420429	2.47885	0.000839921	0.0312372
Os01g0124100	2	Os01t0124100-01,LOC_Os01g03330.1	1344557	1346419	Proteinase inhibitor I12, Bowman-Birk family protein.	BBTI3 - Bowman-Birk type bran trypsin inhibitor precursor, expressed	RBBI3-2	BOWMAN-BIRK INHIBITOR 3-2	---	A5HEI2 (UniProt)	Proteinase inhibitor I12, Bowman-Birk (IPR000877)	Cellular Component: extracellular region (GO:0005576),Molecular Function: serine-type endopeptidase inhibitor activity (GO:0004867)	628	1687	3987	5.04935	12.2528	32.44	620.931	1537.6	4396.36	1.30817	0.0674112	1	2.8238	0.000170797	0.00865772
Os01g0124600	2	Os01t0124600-00,LOC_Os01g03380.1	1363516	1364303	Similar to cDNA clone:001-125-E08, full insert sequence.	BBTI6 - Bowman-Birk type bran trypsin inhibitor precursor, putative, expressed	---	---	---	B7E9D7 (UniProt)	Proteinase inhibitor I12, Bowman-Birk (IPR000877)	Cellular Component: extracellular region (GO:0005576),Molecular Function: serine-type endopeptidase inhibitor activity (GO:0004867)	2	67	150	0.0380183	1.15049	2.88545	1.97749	61.0665	165.401	4.94864	0.000459456	0.0656219	6.38615	6.86e-06	0.000596862
Os01g0132000	2	Os01t0132000-01,LOC_Os01g04050.1	1760140	1761135	Similar to Wound-induced protease inhibitor (WIP1).	BBTI12 - Bowman-Birk type bran trypsin inhibitor precursor, expressed	_	_	---	Q7GC15 (UniProt)	Proteinase inhibitor I12, Bowman-Birk (IPR000877)	Cellular Component: extracellular region (GO:0005576),Molecular Function: serine-type endopeptidase inhibitor activity (GO:0004867)	1206	3571	6020	22.4688	60.0989	113.498	1192.43	3254.75	6638.09	1.44865	0.0441817	1	2.47687	0.000875081	0.0324206
Os01g0135700	2	Os01t0135700-01,LOC_Os01g04330.1	1930994	1931904	EF-HAND 2 domain containing protein.	OsCML16 - Calmodulin-related calcium sensor protein, expressed	CML16	CALMODULIN-LIKE PROTEIN 16	---	A2WKD1 (UniProt)	Calcium-binding EF-hand (IPR002048),EF-hand-like domain (IPR011992),EF-Hand 1, calcium-binding site (IPR018247),EF-hand (IPR018248),EF-HAND 2 (IPR018249)	Molecular Function: calcium ion binding (GO:0005509)	134	326	2259	2.20331	4.84208	37.5877	132.492	297.13	2490.94	1.16519	0.118052	1	4.23272	2.79e-07	3.96e-05
Os01g0136100	2	Os01t0136100-01,LOC_Os01g04370.1	1948737	1949587	16.9 kDa class I heat shock protein 1.	hsp20/alpha crystallin family protein, putative, expressed	HSP16.9A	16.9 KDA CLASS I HEAT SHOCK PROTEIN 1	---	P27777 (UniProt)	Heat shock protein Hsp20 (IPR002068),HSP20-like chaperone (IPR008978)	---	0	19	56	0	0.302104	0.997485	0	17.3174	61.7497	4.19514	0.00804389	0.492112	5.97154	0.000169611	0.00861976
Os01g0136200	2	Os01t0136200-01,LOC_Os01g04380.1	1951928	1952771	16.9 kDa class I heat shock protein 1.	hsp20/alpha crystallin family protein, putative, expressed	HSP16.9B	16.9 KDA CLASS I HEAT SHOCK PROTEIN 2	---	E5D3J7 (UniProt)	Heat shock protein Hsp20 (IPR002068),HSP20-like chaperone (IPR008978)	---	0	542	1148	0	8.68939	20.618	0	494.001	1265.87	8.95129	1.77e-13	1.14e-09	10.3071	1.26e-16	5.44e-13
Os01g0138400	2	Os01t0138400-01,LOC_Os01g04580.1	2053583	2057638	Serine/threonine protein kinase domain containing protein.	Ser/Thr protein kinase, putative, expressed	---	---	---	A5JS88 (UniProt)	Protein kinase, catalytic domain (IPR000719),Serine-threonine/tyrosine-protein kinase (IPR001245),Serine/threonine-protein kinase, catalytic domain (IPR002290),Serine/threonine-protein kinase, active site (IPR008271),Protein kinase-like domain (IPR011009),Concanavalin A-like lectin/glucanase, subgroup (IPR013320),Protein kinase, ATP binding site (IPR017441),Tyrosine-protein kinase, catalytic doma…	Biological Process: protein phosphorylation (GO:0006468),Molecular Function: protein kinase activity (GO:0004672),Molecular Function: protein serine/threonine kinase activity (GO:0004674),Molecular Function: protein tyrosine kinase activity (GO:0004713),Molecular Function: ATP binding (GO:0005524),Molecular Function: transferase activity, transferring phosphorus-containing groups (GO:0016772)	493	1962	3378	3.22197	11.5829	22.3405	487.451	1788.25	3724.83	1.87522	0.00991955	0.567972	2.93385	0.000103573	0.00577793
Os01g0138800	4	Os01t0138800-01,LOC_Os01g04620.2,LOC_Os01g04620.3,LOC_Os01g04620.1	2071830	2073621	Peptidase C26 domain containing protein.	transposon protein, putative, unclassified, expressed	---	---	---	NP_568556.3 (RefSeq)	Peptidase C26 (IPR011697),Glutamine amidotransferase type 1 (IPR017926)	Biological Process: glutamine metabolic process (GO:0006541),Molecular Function: hydrolase activity (GO:0016787)	846	2545	4695	7.48518	20.3406	42.0365	836.478	2319.62	5177.05	1.47149	0.0402582	1	2.62973	0.000418631	0.0176868
Os01g0146000	2	Os01t0146000-00,LOC_Os01g05280.1	2487387	2488227	---	expressed protein	---	---	---	---	---	---	8	50	147	0.231787	1.30862	4.30998	7.90995	45.572	162.093	2.52641	0.0336905	1	4.35701	0.000323824	0.0145522
Os01g0155000	2	Os01t0155000-02,LOC_Os01g06220.1	2957066	2958443	Alpha/beta hydrolase fold-3 domain containing protein.	gibberellin receptor GID1L2, putative, expressed	_	_	---	NP_001148081.1 (RefSeq)	---	---	1032	8079	10820	11.2181	79.3306	119.022	1020.38	7363.53	11930.9	2.85128	0.000235849	0.0400943	3.54752	9.05e-06	0.00075099
Os01g0160800	2	Os01t0160800-01,LOC_Os01g06740.1	3188757	3190330	Similar to Protein synthesis inhibitor II (EC 3.2.2.22) (Ribosome-inactivating protein II) (rRNA N-glycosidase).	ribosome inactivating protein, putative, expressed	---	---	---	Q7GC65 (UniProt)	Ribosome-inactivating protein (IPR001574),Ribosome-inactivating protein, subdomain 1 (IPR016138),Ribosome-inactivating protein subgroup (IPR017989)	Biological Process: negative regulation of translation (GO:0017148),Molecular Function: rRNA N-glycosylase activity (GO:0030598)	39	373	2658	0.37115	3.20654	25.5975	38.561	339.967	2930.9	3.14018	9.52e-05	0.0199342	6.24806	6.1e-12	4.83e-09
Os01g0167400	3	Os01t0167400-01,LOC_Os01g07300.2,LOC_Os01g07300.1	3445159	3446607	Similar to Protein synthesis inhibitor II (EC 3.2.2.22) (Ribosome-inactivating protein II) (rRNA N-glycosidase).	uncharacterized 50.6 kDa protein in the 5region of gyrA and gyrB, putative, expressed	---	---	---	Q7GC66 (UniProt)	Ribosome-inactivating protein (IPR001574),Ribosome-inactivating protein, subdomain 1 (IPR016138),Ribosome-inactivating protein subgroup (IPR017989)	Biological Process: negative regulation of translation (GO:0017148),Molecular Function: rRNA N-glycosylase activity (GO:0030598)	403	932	2328	4.16606	8.70322	24.3536	398.464	849.462	2567.02	1.0921	0.130921	1	2.68758	0.000387103	0.016663
Os01g0179000	2	Os01t0179000-01,LOC_Os01g08380.1	4110380	4112127	Transferase family protein.	transferase family protein, putative, expressed	_	_	---	B6TZV1 (UniProt)	Transferase (IPR003480),Chloramphenicol acetyltransferase-like domain (IPR023213)	Molecular Function: transferase activity, transferring acyl groups other than amino-acyl groups (GO:0016747)	1201	4375	8269	10.2918	33.8664	71.7067	1187.48	3987.55	9118	1.7476	0.0169639	0.798094	2.94081	0.000119905	0.00646603
Os01g0179600	2	Os01t0179600-01,LOC_Os01g08440.1	4152864	4154680	UDP-glucuronosyl/UDP-glucosyltransferase family protein.	UDP-glucoronosyl and UDP-glucosyl transferase domain containing protein, expressed	---	---	---	NP_001042201.2 (RefSeq)	UDP-glucuronosyl/UDP-glucosyltransferase (IPR002213)	Biological Process: metabolic process (GO:0008152),Molecular Function: transferase activity, transferring hexosyl groups (GO:0016758)	1	31	122	0.00824393	0.230855	1.01778	0.988744	28.2547	134.526	4.83675	0.00417802	0.315574	7.08807	1.22e-05	0.000971263
Os01g0186000	2	Os01t0186000-01,LOC_Os01g09100.1	4572448	4573409	Similar to WRKY transcription factor 10.	WRKY10, expressed	WRKY10	WRKY GENE 10	WRKY	Q6IES1 (UniProt)	DNA-binding WRKY (IPR003657)	Biological Process: regulation of transcription, DNA-dependent (GO:0006355),Molecular Function: sequence-specific DNA binding transcription factor activity (GO:0003700),Molecular Function: sequence-specific DNA binding (GO:0043565)	79	299	985	1.2301	4.20561	15.5206	78.1108	272.521	1086.13	1.80277	0.0243734	1	3.79753	8.91e-06	0.000741029
Os01g0186900	4	Os01t0186900-01,Os01t0186900-02,Os01t0186900-03,LOC_Os01g09220.1	4646427	4648260	Similar to cDNA clone:001-117-G12, full insert sequence.	transposon protein, putative, CACTA, En/Spm sub-class, expressed	---	---	---	B7EXU7 (UniProt)	---	---	101	209	743	0.824919	1.54198	6.14098	99.8632	190.491	819.286	0.931699	0.248425	1	3.03634	0.000333814	0.0148465
Os01g0214500	1	Os01t0214500-01	6257846	6258501	Conserved hypothetical protein.	---	---	---	---	A2WM18 (UniProt)	---	---	72	136	753	1.99723	3.40783	21.1373	71.1896	123.956	830.313	0.800089	0.33343	1	3.54392	5.08e-05	0.00324622
Os01g0220500	3	Os01t0220500-00,LOC_Os01g12110.1,LOC_Os01g12110.2	6590899	6592142	Similar to predicted protein.	expressed protein	---	---	---	NP_001042427.1 (RefSeq)	---	---	101	274	605	1.61462	3.95679	9.78732	99.8632	249.735	667.117	1.32237	0.104804	1	2.73992	0.00118326	0.0408016
Os01g0248500	2	Os01t0248500-01,LOC_Os01g14590.1	8175375	8177889	Similar to Pathogen-related protein.	pathogen-related protein, putative, expressed	---	---	---	B6TQA1 (UniProt)	---	---	453	1440	2972	4.45248	12.7853	29.5605	447.901	1312.47	3277.14	1.55104	0.0319721	1	2.87119	0.000146486	0.00760377
Os01g0253200	1	Os01t0253200-00	8380048	8380745	Similar to pectinesterase inhibitor domain containing protein.	---	---	---	---	NP_001148594.1 (RefSeq)	Pectinesterase inhibitor (IPR006501)	Molecular Function: enzyme inhibitor activity (GO:0004857),Molecular Function: pectinesterase activity (GO:0030599)	0	22	37	0	0.426481	0.803516	0	20.0517	40.7989	4.39586	0.00636448	0.415856	5.38539	0.000864357	0.0320539
Os01g0276900	2	Os01t0276900-01,LOC_Os01g16980.1	9711615	9712419	Conserved hypothetical protein.	expressed protein	---	---	---	A2WNF6 (UniProt)	---	---	8	42	125	0.168306	0.798182	2.6612	7.90995	38.2805	137.834	2.27487	0.0620043	1	4.12312	0.00081028	0.0304262
Os01g0278000	2	Os01t0278000-00,LOC_Os01g17050.1	9770015	9771047	VQ domain containing protein.	VQ domain containing protein, putative, expressed	_	_	---	A2WNG2 (UniProt)	VQ (IPR008889)	---	10	70	339	0.145007	0.916917	4.97448	9.88744	63.8008	373.806	2.68991	0.0104843	0.591491	5.24055	2.09e-06	0.000216871
Os01g0280500	3	Os01t0280500-01,LOC_Os01g17330.1,LOC_Os01g17330.2	9967185	9969073	Similar to Eukaryotic translation initiation factor 6 (eIF-6) (B4 integrin interactor) (CAB) (p27(BBP)) (B(2)GCN homolog).	eukaryotic translation initiation factor 6, putative, expressed	---	---	---	B4FKD5 (UniProt)	Translation initiation factor IF6 (IPR002769)	Biological Process: mature ribosome assembly (GO:0042256),Molecular Function: ribosome binding (GO:0043022)	18	554	1270	0.209174	5.81553	14.9348	17.7974	504.938	1400.39	4.82637	1.01e-07	8.08e-05	6.29802	4.73e-11	2.59e-08
Os01g0288800	1	Os01t0288800-01	10399289	10400347	Conserved hypothetical protein.	---	---	---	---	B8A6R3 (UniProt)	---	---	0	10	56	0	0.127772	0.801568	0	9.1144	61.7497	3.33834	0.042938	1	5.97154	0.000197842	0.00979823
Os01g0289100	2	Os01t0289100-00,LOC_Os01g18530.1	10431473	10432766	Conserved hypothetical protein.	expressed protein	---	---	---	Q5NB04 (UniProt)	---	---	0	235	1139	0	5.08769	27.6243	0	214.188	1255.94	7.74946	1.56e-10	2.99e-07	10.2957	3.08e-16	9.98e-13
Os01g0298400	1	Os01t0298400-01	10934895	10935992	Myb transcription factor domain containing protein.	---	---	---	---	D8L9I2 (UniProt)	SANT domain, DNA binding (IPR001005),Homeodomain-like (IPR009057),Homeodomain-related (IPR012287),Myb, DNA-binding (IPR014778),Myb transcription factor (IPR015495),Transcription regulator HTH, Myb-type, DNA-binding (IPR017930)	Biological Process: regulation of transcription, DNA-dependent (GO:0006355),Molecular Function: DNA binding (GO:0003677),Molecular Function: protein binding (GO:0005515)	13	317	1333	0.17735	3.90651	18.4025	12.8537	288.927	1469.86	4.49045	1e-06	0.000559214	6.83736	5.97e-12	4.83e-09
Os01g0303000	2	Os01t0303000-02,LOC_Os01g19740.1	11202595	11203335	Similar to CP12 (Fragment).	calvin cycle protein CP12, putative, expressed	---	---	---	B6U3H3 (UniProt)	---	---	3	4	99	0.0606446	0.0730423	2.02519	2.96623	3.64576	109.165	0.297588	1	1	5.20173	0.000337511	0.0149766
Os01g0304400	1	Os01t0304400-00	11283364	11284127	Conserved hypothetical protein.	---	---	---	---	NP_001042839.1 (RefSeq)	---	---	49	253	1077	0.960709	4.48084	21.3683	48.4485	230.594	1187.58	2.25083	0.00605517	0.401795	4.61543	2.17e-07	3.21e-05
Os01g0307624	2	Os01t0307624-01,LOC_Os01g20204.1	11501218	11504425	Conserved hypothetical protein.	expressed protein	---	---	---	Q6ATH5 (UniProt)	---	---	54	151	403	0.300252	0.758424	2.26754	53.3922	137.627	444.377	1.36607	0.121651	1	3.05708	0.000845153	0.0314017
Os01g0307686	2	Os01t0307686-00,LOC_Os01g20206.1	11505077	11506118	Similar to embryonic abundant protein-like.	methyltransferase, putative, expressed	---	---	---	NP_001151125.1 (RefSeq)	---	---	192	956	1942	3.07595	13.835	31.4837	189.839	871.337	2141.39	2.19846	0.00354125	0.283448	3.4957	1.02e-05	0.000828074
Os01g0313300	2	Os01t0313300-01,LOC_Os01g21120.1	11783910	11785001	Similar to EREBP-3 protein (Fragment).	AP2 domain containing protein, expressed	ERF68	ETHYLENE RESPONSE FACTOR 68	AP2-EREBP	NP_001146913.1 (RefSeq)	Pathogenesis-related transcriptional factor/ERF, DNA-binding (IPR001471),DNA-binding, integrase-type (IPR016177)	Biological Process: regulation of transcription, DNA-dependent (GO:0006355),Molecular Function: DNA binding (GO:0003677),Molecular Function: sequence-specific DNA binding transcription factor activity (GO:0003700)	81	428	1094	1.2013	5.73396	16.4189	80.0883	390.096	1206.32	2.28417	0.00426036	0.317831	3.91288	3.93e-06	0.000370375
Os01g0314800	1	Os01t0314800-01	11863682	11864412	Late embryogenesis abundant protein 3 family protein.	---	LEA9	LATE EMBRYOGENESIS ABUNDANT PROTEIN 9	---	Q9ATR1 (UniProt)	Late embryogenesis abundant protein, LEA-5 (IPR004926)	Biological Process: response to stress (GO:0006950)	675	1963	6209	16.8516	44.2692	156.862	667.402	1789.16	6846.5	1.42265	0.0476302	1	3.35874	1.28e-05	0.0010117
Os01g0322700	1	Os01t0322700-01	12301586	12302556	Non-protein coding transcript.	---	---	---	---	NONE	---	---	3	88	608	0.0462798	1.2263	9.49145	2.96623	80.2068	670.425	4.75702	3.84e-05	0.00978262	7.8203	8.07e-11	3.94e-08
Os01g0327100	3	Os01t0327100-01,Os01t0327100-02,LOC_Os01g22352.1	12564283	12570032	Similar to Peroxidase 8.	peroxidase precursor, putative, expressed	---	---	---	Q5I3F0 (UniProt)	Plant peroxidase (IPR000823),Haem peroxidase, plant/fungal/bacterial (IPR002016),Haem peroxidase (IPR010255),Peroxidases heam-ligand binding site (IPR019793)	Biological Process: response to oxidative stress (GO:0006979),Biological Process: oxidation-reduction process (GO:0055114),Molecular Function: peroxidase activity (GO:0004601),Molecular Function: heme binding (GO:0020037)	24	63	225	0.241276	0.57212	2.28899	23.7299	57.4207	248.101	1.27487	0.212428	1	3.38615	0.00119689	0.0411618
Os01g0342500	2	Os01t0342500-00,LOC_Os01g23990.1	13508317	13508882	Hypothetical conserved gene.	expressed protein	---	---	---	Q5ZBD3 (UniProt)	---	---	1	13	55	0.026465	0.310785	1.47297	0.988744	11.8487	60.647	3.58299	0.0726426	1	5.9387	0.000819327	0.0306474
Os01g0342750	2	Os01t0342750-01,LOC_Os01g24010.1	13517518	13528480	Hypothetical conserved gene.	pleiotropic drug resistance protein, putative, expressed	---	---	---	NP_001043541.1 (RefSeq)	ABC transporter-like (IPR003439),ATPase, AAA+ type, core (IPR003593),ABC-2 type transporter (IPR013525),Plant PDR ABC transporter associated (IPR013581)	Cellular Component: membrane (GO:0016020),Molecular Function: nucleotide binding (GO:0000166),Molecular Function: ATP binding (GO:0005524),Molecular Function: ATPase activity (GO:0016887),Molecular Function: nucleoside-triphosphatase activity (GO:0017111)	88	137	783	0.28781	0.404751	2.59146	87.0095	124.867	863.393	0.521151	0.526731	1	3.31077	0.000117604	0.00640425
Os01g0348900	5	Os01t0348900-01,LOC_Os01g24710.4,LOC_Os01g24710.2,LOC_Os01g24710.3,LOC_Os01g24710.1	13903153	13904729	SalT gene product (Salt-induced protein).	jacalin-like lectin domain containing protein, expressed	SALT	SALT PROTEIN	---	Q0JMY8 (UniProt)	Mannose-binding lectin (IPR001229)	---	1369	13807	36034	14.679	133.732	390.989	1353.59	12584.3	39733.7	3.21676	0.000180134	0.032645	4.8755	1.43e-07	2.24e-05
Os01g0369700	3	Os01t0369700-01,Os01t0369700-03,LOC_Os01g27210.1	15170345	15171860	Similar to Glutathione S-transferase GST 8 (EC 2.5.1.18).	glutathione S-transferase, putative, expressed	---	---	---	Q8GTB9 (UniProt)	Glutathione S-transferase, N-terminal (IPR004045),Glutathione S-transferase, C-terminal (IPR004046),Glutathione S-transferase, C-terminal-like (IPR010987),Thioredoxin-like fold (IPR012336),Glutathione S-transferase/chloride channel, C-terminal (IPR017933)	Molecular Function: protein binding (GO:0005515)	42	842	1720	0.625375	11.3252	25.9166	41.5273	767.433	1896.6	4.20791	5.76e-07	0.000345595	5.51321	5.46e-10	1.93e-07
Os01g0373700	1	Os01t0373700-01	15400221	15400863	Conserved hypothetical protein.	---	---	---	---	NP_001043070.1 (RefSeq)	---	---	118	1693	5029	2.74891	35.6269	118.555	116.672	1543.07	5545.34	3.72527	2.27e-06	0.00108449	5.57075	7.43e-11	3.75e-08
Os01g0373800	1	Os01t0373800-01	15403221	15403783	Non-protein coding transcript.	---	---	---	---	NONE	---	---	87	1020	2686	2.31473	24.5146	72.3179	86.0207	929.669	2961.78	3.43396	1.38e-05	0.0044302	5.10564	1.8e-09	5.49e-07
Os01g0386500	2	Os01t0386500-01,LOC_Os01g28970.2	16224929	16226730	Conserved hypothetical protein.	retrotransposon protein, putative, Ty3-gypsy subclass, expressed	_	_	---	NP_001173243.1 (RefSeq)	---	---	2	45	282	0.0166251	0.337902	2.37215	1.97749	41.0148	310.954	4.3744	0.00126575	0.141779	7.29689	7.71e-08	1.33e-05
Os01g0498300	2	Os01t0498300-01,LOC_Os01g31370.1	17159673	17161710	Glycosyltransferase AER61, uncharacterized domain containing protein.	glycosyltransferase, putative, expressed	---	---	---	B6SS11 (UniProt)	Glycosyltransferase AER61, uncharacterised (IPR007657)	Molecular Function: transferase activity, transferring glycosyl groups (GO:0016757)	27	92	303	0.198449	0.610824	2.25365	26.6961	83.8525	334.11	1.65123	0.0868831	1	3.64562	0.00027973	0.0129779
Os01g0498802	1	Os01t0498802-01	17177800	17180448	Non-protein coding transcript.	---	---	---	---	NONE	---	---	0	28	403	0	0.343802	5.54334	0	25.5203	444.377	4.72903	0.000448611	0.0643121	8.79888	1.27e-10	5.43e-08
Os01g0510200	2	Os01t0510200-01,LOC_Os01g32670.1	17911523	17912150	Conserved hypothetical protein.	expressed protein	---	---	---	A2WQK8 (UniProt)	---	---	235	6023	9724	5.60528	129.773	234.711	232.355	5489.61	10722.4	4.5623	3.92e-08	3.58e-05	5.52815	1.93e-10	7.83e-08
Os01g0557100	2	Os01t0557100-01,LOC_Os01g37630.1	21056631	21058040	Alpha/beta hydrolase family protein.	esterase, putative, expressed	---	---	---	NP_001043328.1 (RefSeq)	---	---	10	167	1593	0.116479	1.75715	18.7769	9.88744	152.211	1756.56	3.94433	1.84e-05	0.00545099	7.47294	2.52e-13	3.27e-10
Os01g0558100	2	Os01t0558100-01,LOC_Os01g37750.1	21114737	21115791	Similar to Glutathione S-transferase TSI-1 (EC 2.5.1.18) (Glutathione S- transferase 1).	glutathione S-transferase, putative, expressed	GSTU6	TAU GLUTATHIONE S-TRANSFERASE 6	---	NP_001152229.1 (RefSeq)	Glutathione S-transferase, N-terminal (IPR004045),Glutathione S-transferase, C-terminal (IPR004046),Glutathione S-transferase, C-terminal-like (IPR010987),Thioredoxin-like fold (IPR012336),Glutathione S-transferase/chloride channel, C-terminal (IPR017933)	Molecular Function: protein binding (GO:0005515)	9	63	142	0.127785	0.808017	2.04025	8.8987	57.4207	156.58	2.68991	0.0211126	0.93128	4.13716	0.000508337	0.0207106
Os01g0561600	1	Os01t0561600-01	21342129	21344066	Cytochrome P450 family protein.	---	CYP76M14	P-450 76M14	---	C8C9S7 (UniProt)	Cytochrome P450 (IPR001128),Cytochrome P450, E-class, group I (IPR002401),Cytochrome P450, conserved site (IPR017972)	Biological Process: oxidation-reduction process (GO:0055114),Molecular Function: iron ion binding (GO:0005506),Molecular Function: electron carrier activity (GO:0009055),Molecular Function: oxidoreductase activity, acting on paired donors, with incorporation or reduction of molecular oxygen (GO:0016705),Molecular Function: heme binding (GO:0020037)	30	75	581	0.231876	0.523649	4.54434	29.6623	68.358	640.653	1.20448	0.181636	1	4.43284	3.84e-06	0.000364467
Os01g0566500	3	Os01t0566500-01,LOC_Os01g38580.1,LOC_Os01g38580.2	21665618	21669309	Similar to Dioxygenase RAMOSUS1.	beta,beta-carotene 9,10-dioxygenase, putative, expressed	_	_	---	NP_195007.2 (RefSeq)	Carotenoid oxygenase (IPR004294)	---	28	681	1756	0.175636	3.85874	11.1465	27.6848	620.691	1936.29	4.48671	2.04e-07	0.000144386	6.12806	2.96e-11	1.77e-08
Os01g0581800	1	Os01t0581800-01	22552874	22554531	Hypothetical conserved gene.	---	---	---	---	A2WRT0 (UniProt)	---	---	2	20	100	0.018069	0.163222	0.914247	1.97749	18.2288	110.267	3.20448	0.0441116	1	5.80119	0.000121476	0.00654169
Os01g0582600	2	Os01t0582600-01,LOC_Os01g40070.1	22604519	22606808	Phospholipase A2, active site domain containing protein.	expressed protein	---	---	---	D2CFI1 (UniProt)	---	---	716	1650	4185	4.68346	9.74947	27.7018	707.941	1503.88	4614.69	1.08699	0.126635	1	2.70453	0.000295857	0.0134827
Os01g0586800	2	Os01t0586800-00,LOC_Os01g40430.1	22824809	22827116	Similar to WRKY transcription factor 5 (Fragment).	WRKY27, expressed	WRKY27	RICE WRKY GENE27	WRKY	Q09I59 (UniProt)	DNA-binding WRKY (IPR003657)	Biological Process: regulation of transcription, DNA-dependent (GO:0006355),Molecular Function: sequence-specific DNA binding transcription factor activity (GO:0003700),Molecular Function: sequence-specific DNA binding (GO:0043565)	40	133	474	0.642196	1.92887	7.70096	39.5498	121.222	522.667	1.61591	0.0688112	1	3.72415	6.93e-05	0.00415049
Os01g0588900	5	Os01t0588900-01,Os01t0588900-02,LOC_Os01g40630.2,LOC_Os01g40630.3,LOC_Os01g40630.1	22954908	22959225	Similar to carboxy-lyase.	uncharacterized protein PA4923, putative, expressed	---	---	---	Q5ZC82 (UniProt)	---	---	531	2554	3978	3.27593	14.2333	24.835	525.023	2327.82	4386.43	2.14853	0.00336188	0.274816	3.0626	5.45e-05	0.00342747
Os01g0597800	2	Os01t0597800-01,LOC_Os01g41430.1	23456074	23458037	UDP-glucuronosyl/UDP-glucosyltransferase family protein.	UDP-glucoronosyl and UDP-glucosyl transferase, putative, expressed	---	---	---	C4MF46 (UniProt)	UDP-glucuronosyl/UDP-glucosyltransferase (IPR002213)	Biological Process: metabolic process (GO:0008152),Molecular Function: transferase activity, transferring hexosyl groups (GO:0016758)	41	581	2097	0.312703	4.00283	16.1847	40.5385	529.547	2312.31	3.70739	6.79e-06	0.00254949	5.83389	8.2e-11	3.94e-08
Os01g0606900	2	Os01t0606900-01,LOC_Os01g42190.1	23911517	23913299	Heat shock protein DnaJ, N-terminal domain containing protein.	heat shock protein DnaJ, putative, expressed	_	_	---	NP_001151849.1 (RefSeq)	Heat shock protein DnaJ, N-terminal (IPR001623),Heat shock protein DnaJ (IPR003095),Heat shock protein DnaJ, conserved site (IPR018253)	Biological Process: protein folding (GO:0006457),Molecular Function: heat shock protein binding (GO:0031072),Molecular Function: unfolded protein binding (GO:0051082)	10	21	157	0.117576	0.22304	1.86801	9.88744	19.1402	173.12	0.95294	0.457228	1	4.13003	0.000563312	0.0225482
Os01g0609300	3	Os01t0609300-01,Os01t0609300-02,LOC_Os01g42380.1	24075065	24082181	Hypothetical conserved gene.	pleiotropic drug resistance protein, putative, expressed	---	---	---	A2ZV99 (UniProt)	ABC-2 type transporter (IPR013525)	Cellular Component: membrane (GO:0016020)	227	1605	6028	0.691676	4.41769	18.587	224.445	1462.86	6646.91	2.70436	0.000322446	0.0500294	4.88825	3.36e-09	9.2e-07
Os01g0613800	2	Os01t0613800-01,LOC_Os01g42790.1	24351302	24353345	Peptidase C1A, papain family protein.	xylem cysteine proteinase 2 precursor, putative, expressed	---	---	---	A2WSK4 (UniProt)	Peptidase, cysteine peptidase active site (IPR000169),Peptidase C1A, papain C-terminal (IPR000668),Peptidase C1A, papain (IPR013128),Proteinase inhibitor I29, cathepsin propeptide (IPR013201)	Biological Process: proteolysis (GO:0006508),Molecular Function: cysteine-type endopeptidase activity (GO:0004197),Molecular Function: cysteine-type peptidase activity (GO:0008234)	54	528	722	0.582345	5.14356	7.87922	53.3922	481.241	796.13	3.17206	0.000177852	0.0324769	3.8983	7.46e-06	0.000635482
Os01g0615100	1	Os01t0615100-01	24392841	24393423	Similar to Substilin /chymotrypsin-like inhibitor (Proteinase inhibitor).	---	---	---	---	Q6KCV8 (UniProt)	Proteinase inhibitor I13, potato inhibitor I (IPR000864)	Biological Process: response to wounding (GO:0009611),Molecular Function: serine-type endopeptidase inhibitor activity (GO:0004867)	585	2341	4877	18.0305	65.1775	152.112	578.415	2133.68	5377.74	1.88317	0.00954162	0.552092	3.21682	2.55e-05	0.00181131
Os01g0618000	2	Os01t0618000-01,LOC_Os01g43080.1	24575303	24576859	Exonuclease domain containing protein.	exonuclease, putative, expressed	---	---	---	A2ZVG0 (UniProt)	Exonuclease (IPR006055),Ribonuclease H-like (IPR012337),Exonuclease, RNase T/DNA polymerase III (IPR013520)	Cellular Component: intracellular (GO:0005622),Molecular Function: nucleic acid binding (GO:0003676),Molecular Function: exonuclease activity (GO:0004527)	5	53	110	0.0481028	0.460596	1.07091	4.94372	48.3063	121.294	3.28854	0.0106592	0.596979	4.61677	0.000388427	0.0167015
Os01g0626400	3	Os01t0626400-01,LOC_Os01g43650.2,LOC_Os01g43650.1	25009453	25012236	DNA-binding protein WRKY2-like (WRKY transcription factor 11) (WRKY16).	WRKY11, expressed	WRKY11	WRKY GENE11	WRKY	NP_001147623.1 (RefSeq)	DNA-binding WRKY (IPR003657)	Biological Process: regulation of transcription, DNA-dependent (GO:0006355),Molecular Function: sequence-specific DNA binding transcription factor activity (GO:0003700),Molecular Function: sequence-specific DNA binding (GO:0043565)	116	410	669	1.09835	3.50679	6.41014	114.694	373.691	737.688	1.70405	0.0337519	1	2.68522	0.00115332	0.0399464
Os01g0627500	2	Os01t0627500-01,LOC_Os01g43710.1	25045176	25049414	Cytochrome P450 family protein.	cytochrome P450 72A1, putative, expressed	---	---	---	Q8LL74 (UniProt)	Cytochrome P450 (IPR001128),Cytochrome P450, E-class, group I (IPR002401),Cytochrome P450, conserved site (IPR017972)	Biological Process: oxidation-reduction process (GO:0055114),Molecular Function: iron ion binding (GO:0005506),Molecular Function: electron carrier activity (GO:0009055),Molecular Function: oxidoreductase activity, acting on paired donors, with incorporation or reduction of molecular oxygen (GO:0016705),Molecular Function: heme binding (GO:0020037)	14	109	304	0.0857004	0.602733	1.88316	13.8424	99.347	335.213	2.84338	0.0052127	0.362878	4.59791	1.53e-05	0.00117162
Os01g0627800	2	Os01t0627800-01,LOC_Os01g43740.1	25060764	25063609	Similar to Cytochrome P450 monooxygenase CYP72A5 (Fragment).	cytochrome P450 72A1, putative, expressed	---	---	---	Q3C1U0 (UniProt)	Cytochrome P450 (IPR001128),Cytochrome P450, E-class, group I (IPR002401),Cytochrome P450, conserved site (IPR017972)	Biological Process: oxidation-reduction process (GO:0055114),Molecular Function: iron ion binding (GO:0005506),Molecular Function: electron carrier activity (GO:0009055),Molecular Function: oxidoreductase activity, acting on paired donors, with incorporation or reduction of molecular oxygen (GO:0016705),Molecular Function: heme binding (GO:0020037)	6	1787	1220	0.0447141	12.0299	9.20051	5.93247	1628.74	1345.26	8.10091	7.16e-15	9.17e-11	7.82504	3.53e-14	5.96e-11
Os01g0631800	2	Os01t0631800-01,LOC_Os01g44120.1	25288288	25289160	Conserved hypothetical protein.	expressed protein	---	---	---	A2WSX2 (UniProt)	---	---	40	241	1126	0.686333	3.73538	19.5511	39.5498	219.657	1241.61	2.47351	0.00286379	0.245727	4.9724	4e-08	7.43e-06
Os01g0636400	2	Os01t0636400-01,LOC_Os01g44960.1	25501848	25504409	Alpha/beta hydrolase family protein.	hydrolase, alpha/beta fold family domain containing protein, expressed	---	---	---	NP_001149890.1 (RefSeq)	Alpha/beta hydrolase fold-1 (IPR000073),Epoxide hydrolase-like (IPR000639)	Molecular Function: catalytic activity (GO:0003824)	314	2543	3445	3.44829	25.2269	38.2845	310.466	2317.79	3798.71	2.90025	0.000123587	0.0244814	3.613	3.5e-06	0.000336437
Os01g0638000	2	Os01t0638000-01,LOC_Os01g45110.1	25598446	25600373	UDP-glucuronosyl/UDP-glucosyltransferase family protein.	anthocyanin 3-O-beta-glucosyltransferase, putative, expressed	---	---	---	C4MF46 (UniProt)	UDP-glucuronosyl/UDP-glucosyltransferase (IPR002213)	Biological Process: metabolic process (GO:0008152),Molecular Function: transferase activity, transferring hexosyl groups (GO:0016758)	40	8008	9635	0.310772	56.2017	75.7518	39.5498	7298.81	10624.3	7.52785	5.87e-15	9.17e-11	8.06948	2.68e-16	9.45e-13
Os01g0639600	2	Os01t0639600-01,LOC_Os01g45250.1	25681570	25683076	Protein of unknown function DUF1645 family protein.	DUF1645 domain containing protein, putative, expressed	---	---	---	A2WT21 (UniProt)	Protein of unknown function DUF1645 (IPR012442)	---	300	3891	10548	2.98193	34.9366	106.097	296.623	3546.41	11631	3.57966	6.06e-06	0.00235133	5.2932	6.21e-10	2.17e-07
Os01g0644000	3	Os01t0644000-01,Os01t0644000-02,LOC_Os01g45640.1	25926236	25928209	Twin-arginine translocation pathway signal domain containing protein.	tat pathway signal sequence family protein, expressed	---	---	---	NP_001151674.1 (RefSeq)	---	---	173	596	1455	3.3524	10.4328	28.532	171.053	543.218	1604.39	1.66709	0.0277494	1	3.22951	5.22e-05	0.00331449
Os01g0653300	1	Os01t0653300-00	26423510	26423740	VQ domain containing protein.	---	_	_	---	Q5VPB5 (UniProt)	VQ (IPR008889)	---	15	577	2510	0.972676	33.7984	164.706	14.8312	525.901	2767.71	5.14809	9.58e-09	1.08e-05	7.54392	1.26e-14	2.56e-11
Os01g0661750	2	Os01t0661750-00,LOC_Os01g47290.1	27031779	27032719	Hypothetical conserved gene.	expressed protein	---	---	---	NP_001172490.1 (RefSeq)	---	---	25	166	1651	0.39796	2.38699	26.5953	24.7186	151.299	1820.51	2.61373	0.00176753	0.178706	6.2026	4.61e-11	2.56e-08
Os01g0673100	1	Os01t0673100-00	27651454	27651759	---	---	---	---	---	---	---	---	0	39	41	0	1.72455	2.031	0	35.5462	45.2096	5.19165	0.000944207	0.113719	5.53012	0.000455508	0.0189561
Os01g0685400	2	Os01t0685400-01,LOC_Os01g49160.1	28249920	28251516	Homeodomain-like domain containing protein.	MYB family transcription factor, putative, expressed	---	---	MYB	Q8S0Z6 (UniProt)	Homeodomain-like (IPR009057),Homeodomain-related (IPR012287),Myb, DNA-binding (IPR014778),Myb transcription factor (IPR015495),Transcription regulator HTH, Myb-type, DNA-binding (IPR017930)	Biological Process: regulation of transcription, DNA-dependent (GO:0006355),Molecular Function: DNA binding (GO:0003677),Molecular Function: protein binding (GO:0005515)	301	665	2312	2.99187	5.97091	23.2553	297.612	606.108	2549.38	1.02614	0.15843	1	3.09864	6.25e-05	0.00383628
Os01g0692000	2	Os01t0692000-01,LOC_Os01g49710.1	28566625	28567684	Similar to Glutathione S-transferase GSTU6.	glutathione S-transferase, putative, expressed	GSTU40	TAU GLUTATHIONE S-TRANSFERASE 40	---	B6TLM5 (UniProt)	Glutathione S-transferase, C-terminal (IPR004046),Glutathione S-transferase, C-terminal-like (IPR010987),Glutathione S-transferase/chloride channel, C-terminal (IPR017933)	---	122	648	947	1.72402	8.27183	13.5423	120.627	590.613	1044.23	2.29166	0.00371379	0.294193	3.11382	0.000129251	0.0069029
Os01g0692100	2	Os01t0692100-01,LOC_Os01g49720.1	28568721	28569792	Glutathione S-transferase, C-terminal-like domain containing protein.	glutathione S-transferase, putative, expressed	GSTU39	TAU GLUTATHIONE S-TRANSFERASE 39	---	NP_001147207.1 (RefSeq)	Glutathione S-transferase, N-terminal (IPR004045),Glutathione S-transferase, C-terminal (IPR004046),Glutathione S-transferase, C-terminal-like (IPR010987),Thioredoxin-like fold (IPR012336),Glutathione S-transferase/chloride channel, C-terminal (IPR017933)	Molecular Function: protein binding (GO:0005515)	3	56	117	0.0451635	0.761548	1.78242	2.96623	51.0407	129.013	4.10494	0.00272936	0.239411	5.44274	7.91e-05	0.00466849
Os01g0695800	2	Os01t0695800-01,LOC_Os01g50100.1	28786109	28793300	Similar to MDR-like ABC transporter.	ABC transporter, ATP-binding protein, putative, expressed	MDR7	MULTIDRUG RESISTANCE 7	---	Q8GU72 (UniProt)	ABC transporter-like (IPR003439),ATPase, AAA+ type, core (IPR003593),ABC transporter, conserved site (IPR017871)	Molecular Function: nucleotide binding (GO:0000166),Molecular Function: ATP binding (GO:0005524),Molecular Function: ATPase activity (GO:0016887),Molecular Function: nucleoside-triphosphatase activity (GO:0017111)	198	1296	4332	0.727111	4.29916	16.0984	195.771	1181.23	4776.78	2.59304	0.000542823	0.0739549	4.6088	1.67e-08	3.42e-06
Os01g0695900	2	Os01t0695900-01,LOC_Os01g50110.1	28796516	28797732	OSMYB4.	MYB family transcription factor, putative, expressed	_	_	MYB	O23892 (UniProt)	SANT domain, DNA binding (IPR001005),Homeodomain-like (IPR009057),Homeodomain-related (IPR012287),Myb, DNA-binding (IPR014778),Myb transcription factor (IPR015495),Transcription regulator HTH, Myb-type, DNA-binding (IPR017930)	Biological Process: regulation of transcription, DNA-dependent (GO:0006355),Molecular Function: DNA binding (GO:0003677),Molecular Function: protein binding (GO:0005515)	1	41	54	0.0133267	0.493571	0.728242	0.988744	37.3691	59.5443	5.2401	0.00269074	0.236564	5.91222	0.000607805	0.0240074
Os01g0696701	1	Os01t0696701-00	28825757	28828085	Hypothetical protein.	---	---	---	---	longestORF	---	---	2	90	124	0.0367588	1.49423	2.30628	1.97749	82.0296	136.731	5.3744	0.000146305	0.0281051	6.11153	1.72e-05	0.00129352
Os01g0699600	2	Os01t0699600-01,LOC_Os01g50420.1	28945228	28948045	Serine/threonine protein kinase domain containing protein.	STE_MEKK_ste11_MAP3K.7 - STE kinases include homologs to sterile 7, sterile 11 and sterile 20 from yeast, expressed	_	_	---	B8QUJ3 (UniProt)	Protein kinase, catalytic domain (IPR000719),Serine/threonine-protein kinase, catalytic domain (IPR002290),Serine/threonine-protein kinase, active site (IPR008271),Protein kinase-like domain (IPR011009),Protein kinase, ATP binding site (IPR017441),Serine/threonine-protein kinase-like domain (IPR017442)	Biological Process: protein phosphorylation (GO:0006468),Molecular Function: protein kinase activity (GO:0004672),Molecular Function: protein serine/threonine kinase activity (GO:0004674),Molecular Function: ATP binding (GO:0005524),Molecular Function: transferase activity, transferring phosphorus-containing groups (GO:0016772)	76	1564	5098	0.691628	12.857	46.9481	75.1446	1425.49	5621.43	4.24565	1.62e-07	0.000117398	6.22512	1.9e-12	1.89e-09
Os01g0719300	2	Os01t0719300-01,LOC_Os01g52130.1	29987911	29994141	Similar to Sulfate transporter 3.1 (AST12) (AtST1).	sulfate transporter, putative, expressed	---	---	---	Q6ZZ94 (UniProt)	Sulphate anion transporter (IPR001902),Sulphate transporter/antisigma-factor antagonist STAS (IPR002645),Sulphate transporter (IPR011547),Sulphate anion transporter, conserved site (IPR018045)	Biological Process: transport (GO:0006810),Biological Process: sulfate transport (GO:0008272),Biological Process: transmembrane transport (GO:0055085),Cellular Component: membrane (GO:0016020),Cellular Component: integral to membrane (GO:0016021),Molecular Function: transporter activity (GO:0005215),Molecular Function: secondary active sulfate transmembrane transporter activity (GO:0008271)	61	511	1176	0.318152	2.40751	6.20685	60.3134	465.746	1296.74	2.94899	0.000302633	0.0482455	4.42627	3.07e-07	4.3e-05
Os01g0727500	2	Os01t0727500-02,LOC_Os01g52730.1	30322749	30325085	Protein of unknown function DUF584 family protein.	DUF584 domain containing protein, putative, expressed	---	---	---	A2WUP0 (UniProt)	---	---	254	553	1624	1.62804	3.20183	10.5336	251.141	504.027	1790.74	1.005	0.174722	1	2.83399	0.000274233	0.0127976
Os01g0734800	4	Os01t0734800-01,Os01t0734800-02,LOC_Os01g53350.1,LOC_Os01g53350.2	30655289	30657194	UDP-glucuronosyl/UDP-glucosyltransferase family protein.	anthocyanidin 5,3-O-glucosyltransferase, putative, expressed	---	---	---	B4FG90 (UniProt)	UDP-glucuronosyl/UDP-glucosyltransferase (IPR002213)	Biological Process: metabolic process (GO:0008152),Molecular Function: transferase activity, transferring hexosyl groups (GO:0016758)	271	5093	4723	2.12978	36.1562	37.5615	267.95	4641.97	5207.92	4.1147	2.64e-07	0.000181148	4.28067	1.08e-07	1.78e-05
Os01g0736100	3	Os01t0736100-01,Os01t0736100-02,LOC_Os01g53430.1	30694909	30696710	UDP-glucuronosyl/UDP-glucosyltransferase family protein.	anthocyanidin 5,3-O-glucosyltransferase, putative, expressed	---	---	---	NP_001148567.1 (RefSeq)	UDP-glucuronosyl/UDP-glucosyltransferase (IPR002213)	Biological Process: metabolic process (GO:0008152),Molecular Function: transferase activity, transferring hexosyl groups (GO:0016758)	8	21	135	0.0665004	0.157687	1.1356	7.90995	19.1402	148.861	1.27487	0.328831	1	4.23415	0.000647693	0.0253764
Os01g0753150	2	Os01t0753150-00,LOC_Os01g54950.1	31605287	31607662	Optic atrophy 3-like domain containing protein.	expressed protein	---	---	---	A2ZXX1 (UniProt)	Optic atrophy 3-like (IPR010754)	---	11	100	125	0.178517	1.46599	2.05285	10.8762	91.144	137.834	3.06698	0.00691097	0.442533	3.66369	0.00143644	0.0476512
Os01g0760000	2	Os01t0760000-01,LOC_Os01g55510.1	31981931	31982832	Similar to Dynein light chain.	dynein light chain type 1 domain containing protein, expressed	---	---	---	Q09IX9 (UniProt)	Dynein light chain, type 1/2 (IPR001372)	Biological Process: microtubule-based process (GO:0007017),Cellular Component: microtubule associated complex (GO:0005875)	269	1288	4345	4.46719	19.3215	73.0182	265.972	1173.94	4791.11	2.14201	0.0036155	0.287593	4.17101	1.8e-07	2.7e-05
Os01g0768333	2	Os01t0768333-00,LOC_Os01g56240.1	32390305	32390805	Auxin responsive SAUR protein family protein.	OsSAUR2 - Auxin-responsive SAUR gene family member, expressed	SAUR2	SMALL AUXIN-UP RNA 2	---	NP_001172581.1 (RefSeq)	Auxin responsive SAUR protein (IPR003676)	---	13	33	152	0.388682	0.891269	4.5989	12.8537	30.0775	167.606	1.22651	0.29546	1	3.70482	0.00139719	0.0466052
Os01g0793800	2	Os01t0793800-01,LOC_Os01g58130.1	33618365	33619178	Conserved hypothetical protein.	expressed protein	---	---	---	A2WVX7 (UniProt)	---	---	103	499	1198	1.8954	8.29485	22.309	101.841	454.809	1321	2.15895	0.00597748	0.401494	3.69725	8.47e-06	0.000709027
Os01g0795400	5	Os01t0795400-01,LOC_Os01g58290.4,LOC_Os01g58290.1,LOC_Os01g58290.3,LOC_Os01g58290.2	33691773	33696746	Similar to Subtilase.	OsSub9 - Putative Subtilisin homologue, expressed	---	---	---	Q9FVC7 (UniProt)	Peptidase S8/S53, subtilisin/kexin/sedolisin (IPR000209),Proteinase inhibitor I9, subtilisin propeptide (IPR010259),Peptidase S8, subtilisin-related (IPR015500)	Biological Process: proteolysis (GO:0006508),Biological Process: negative regulation of catalytic activity (GO:0043086),Molecular Function: serine-type endopeptidase activity (GO:0004252),Molecular Function: identical protein binding (GO:0042802)	22	56	259	0.0962168	0.221238	1.14627	21.7524	51.0407	285.592	1.23047	0.227902	1	3.71471	0.000384971	0.0165896
Os01g0795600	1	Os01t0795600-01	33699128	33699682	Conserved hypothetical protein.	---	---	---	---	A2WVY5 (UniProt)	---	---	63	184	723	1.70034	4.48598	19.7467	62.2909	167.705	797.233	1.42883	0.0845853	1	3.67791	3e-05	0.00206882
Os01g0802700	2	Os01t0802700-01,LOC_Os01g58860.1	34003664	34006460	Auxin efflux carrier domain containing protein.	auxin efflux carrier component, putative, expressed	PIN9	PIN PROTEIN 9	---	Q5VQY3 (UniProt)	Auxin efflux carrier (IPR004776),Auxin efflux carrier, plant type (IPR014024)	Biological Process: transmembrane transport (GO:0055085),Cellular Component: integral to membrane (GO:0016021)	162	1069	1159	1.37642	8.20461	9.96504	160.177	974.33	1278	2.60475	0.000807793	0.0994725	2.99615	0.000147551	0.00764881
Os01g0806200	2	Os01t0806200-01,LOC_Os01g59180.1	34182291	34186865	Cyclin-like F-box domain containing protein.	OsFBX27 - F-box domain containing protein, expressed	_	_	---	NP_001147974.1 (RefSeq)	F-box domain, cyclin-like (IPR001810),F-box domain, Skp2-like (IPR022364)	Molecular Function: protein binding (GO:0005515)	486	2443	3193	2.24896	10.2121	14.9522	480.53	2226.65	3520.83	2.21218	0.0026106	0.231104	2.87322	0.000137723	0.00726092
Os01g0816100	2	Os01t0816100-01,LOC_Os01g60020.1	34692830	34694391	Similar to NAC domain protein.	NAC domain transcription factor, putative, expressed	NAC4	NAC DOMAIN-CONTAINING PROTEIN 4	NAC	Q52QH4 (UniProt)	No apical meristem (NAM) protein (IPR003441)	Biological Process: regulation of transcription, DNA-dependent (GO:0006355),Molecular Function: DNA binding (GO:0003677)	146	525	2237	1.60335	5.20808	24.8599	144.357	478.506	2466.68	1.7289	0.0209227	0.923968	4.09486	5.23e-07	6.59e-05
Os01g0820400	2	Os01t0820400-00,LOC_Os01g60490.1	34981266	34985474	Similar to WRKY22 - superfamily of TFs having WRKY and zinc finger domains.	WRKY22, expressed	WRKY22	WRKY GENE 22	WRKY	NP_001147816.1 (RefSeq)	DNA-binding WRKY (IPR003657)	Biological Process: regulation of transcription, DNA-dependent (GO:0006355),Molecular Function: sequence-specific DNA binding transcription factor activity (GO:0003700),Molecular Function: sequence-specific DNA binding (GO:0043565)	0	10	50	0	0.131242	0.735122	0	9.1144	55.1336	3.33834	0.0443037	1	5.81079	0.000322833	0.0145245
Os01g0821600	2	Os01t0821600-01,LOC_Os01g60640.1	35062734	35064940	WRKY transcription factor 48-like protein (WRKY transcription factor 21).	WRKY21, expressed	WRKY21	RICE WRKY GENE21	WRKY	Q5FZT4 (UniProt)	DNA-binding WRKY (IPR003657)	Biological Process: regulation of transcription, DNA-dependent (GO:0006355),Molecular Function: sequence-specific DNA binding transcription factor activity (GO:0003700),Molecular Function: sequence-specific DNA binding (GO:0043565)	40	151	405	0.300637	1.02518	3.08032	39.5498	137.627	446.583	1.79903	0.0455094	1	3.49719	0.000198033	0.00979823
Os01g0826400	2	Os01t0826400-01,LOC_Os01g61080.1	35347978	35350645	WRKY transcription factor 24 (WRKY24).	WRKY24, expressed	WRKY24	WRKY GENE 24	WRKY	B3GAU9 (UniProt)	DNA-binding WRKY (IPR003657)	Biological Process: regulation of transcription, DNA-dependent (GO:0006355),Molecular Function: sequence-specific DNA binding transcription factor activity (GO:0003700),Molecular Function: sequence-specific DNA binding (GO:0043565)	371	2880	8823	2.57163	18.0331	61.8885	366.824	2624.95	9728.88	2.83913	0.00018837	0.0336614	4.72911	1.06e-08	2.35e-06
Os01g0827300	2	Os01t0827300-01,LOC_Os01g61160.1	35402795	35405309	Similar to Laccase precursor (EC 1.10.3.2).	laccase precursor protein, putative, expressed	_	_	---	Q941X2 (UniProt)	Multicopper oxidase, type 1 (IPR001117),Multicopper oxidase, copper-binding site (IPR002355),Cupredoxin (IPR008972),Multicopper oxidase, type 2 (IPR011706),Multicopper oxidase, type 3 (IPR011707),Laccase (IPR017761)	Biological Process: lignin catabolic process (GO:0046274),Biological Process: oxidation-reduction process (GO:0055114),Cellular Component: apoplast (GO:0048046),Molecular Function: copper ion binding (GO:0005507),Molecular Function: laccase activity (GO:0008471),Molecular Function: oxidoreductase activity (GO:0016491)	585	8412	6400	4.3103	55.9879	47.7189	578.415	7667.04	7057.11	3.72849	2.67e-06	0.00124526	3.6089	4.96e-06	0.000451076
Os01g0832600	5	Os01t0832600-01,LOC_Os01g61610.3,LOC_Os01g61610.1,LOC_Os01g61610.2,LOC_Os01g61610.4	35636303	35641236	Similar to Leucoanthocyanidin dioxygenase-like protein.	flavonol synthase/flavanone 3-hydroxylase, putative, expressed	---	---	---	B5M6A0 (UniProt)	Isopenicillin N synthase (IPR002283),Oxoglutarate/iron-dependent oxygenase (IPR005123)	Biological Process: oxidation-reduction process (GO:0055114),Molecular Function: iron ion binding (GO:0005506),Molecular Function: oxidoreductase activity (GO:0016491),Molecular Function: oxidoreductase activity, acting on paired donors, with incorporation or reduction of molecular oxygen, 2-oxoglutarate as one donor, and incorporation of one atom each of oxygen into both donors (GO:0016706)	19	26	240	0.135204	0.16713	1.72825	18.7861	23.6974	264.642	0.335063	0.793258	1	3.8163	0.000413558	0.0175106
Os01g0838600	1	Os01t0838600-00	35965949	35966946	Zinc finger, C2H2-like domain containing protein.	---	---	---	---	Q84NH1 (UniProt)	Zinc finger, C2H2 (IPR007087),Zinc finger, C2H2-like (IPR015880)	Cellular Component: intracellular (GO:0005622),Molecular Function: zinc ion binding (GO:0008270)	92	242	703	1.38085	3.28108	10.6776	90.9645	220.569	775.179	1.27785	0.115443	1	3.09115	0.000281134	0.0130177
Os01g0839100	2	Os01t0839100-01,LOC_Os01g62190.1	36001241	36002103	Zinc finger, C2H2 domain containing protein.	ZOS1-15 - C2H2 zinc finger protein, expressed	ZFP179	ZINC FINGER PROTEIN 179	---	Q8S9G9 (UniProt)	Zinc finger, C2H2 (IPR007087),Zinc finger, C2H2-type/integrase, DNA-binding (IPR013087),Zinc finger, C2H2-like (IPR015880)	Cellular Component: intracellular (GO:0005622),Molecular Function: nucleic acid binding (GO:0003676),Molecular Function: zinc ion binding (GO:0008270)	132	725	3103	2.29114	11.3674	54.5028	130.514	660.794	3421.59	2.33999	0.00188841	0.186032	4.71239	1.32e-08	2.78e-06
Os01g0840100	3	Os01t0840100-01,LOC_Os01g62290.1,LOC_Os01g62290.2	36039706	36043510	Heat shock protein Hsp70 family protein.	DnaK family protein, putative, expressed	_	_	---	Q9SAU8 (UniProt)	Heat shock protein Hsp70 (IPR001023),Heat shock protein 70 (IPR013126),Heat shock protein 70, conserved site (IPR018181)	Molecular Function: ATP binding (GO:0005524)	2776	12108	14896	15.8348	62.3893	85.9851	2744.75	11035.7	16425.4	2.00743	0.00935968	0.544023	2.58118	0.00107201	0.0377478
Os01g0850900	2	Os01t0850900-01,LOC_Os01g63210.1	36639626	36640584	SOUL haem-binding protein domain containing protein.	SOUL heme-binding protein, putative, expressed	---	---	---	D8L9H3 (UniProt)	SOUL haem-binding protein (IPR006917),Regulatory factor, effector, bacterial (IPR011256)	---	108	4052	5277	1.68692	57.172	83.4097	106.784	3693.16	5818.81	5.11208	1.19e-09	1.7e-06	5.76795	2.73e-11	1.74e-08
Os01g0854800	2	Os01t0854800-01,LOC_Os01g63540.1	36840077	36842130	Similar to Cytochrome P450 86A1 (EC 1.14.-.-) (CYPLXXXVI) (P450-dependent fatty acid omega-hydroxylase).	cytochrome P450, putative, expressed	CYP86A7-2	P-450 86A7-2	---	A2WX38 (UniProt)	Cytochrome P450 (IPR001128),Cytochrome P450, E-class, group I (IPR002401),Cytochrome P450, conserved site (IPR017972)	Biological Process: oxidation-reduction process (GO:0055114),Molecular Function: iron ion binding (GO:0005506),Molecular Function: electron carrier activity (GO:0009055),Molecular Function: oxidoreductase activity, acting on paired donors, with incorporation or reduction of molecular oxygen (GO:0016705),Molecular Function: heme binding (GO:0020037)	170	1393	1390	1.23976	9.17663	10.258	168.087	1269.64	1532.72	2.91714	0.00017362	0.0322245	3.18881	4.95e-05	0.00317231
Os01g0855000	3	Os01t0855000-01,Os01t0855000-02,Os01t0855000-03	36863177	36871094	Similar to Glycerol-3-phosphate acyltransferase 6 (EC 2.3.1.15) (AtGPAT6).	---	---	---	---	B6TCX0 (UniProt)	Phospholipid/glycerol acyltransferase (IPR002123),HAD-like domain (IPR023214)	Biological Process: metabolic process (GO:0008152),Molecular Function: transferase activity, transferring acyl groups (GO:0016746)	449	2177	2654	1.18077	5.17155	7.06283	443.946	1984.21	2926.49	2.1601	0.00330686	0.272639	2.72072	0.000290722	0.0133163
Os01g0859100	2	Os01t0859100-01,LOC_Os01g63980.1	37146917	37149200	Similar to WIP1 protein (Fragment).	ZOS1-17 - C2H2 zinc finger protein, expressed	---	---	C2H2	Q5N7D6 (UniProt)	Zinc finger, C2H2 (IPR007087),Zinc finger, C2H2-type/integrase, DNA-binding (IPR013087),Zinc finger, C2H2-like (IPR015880)	Cellular Component: intracellular (GO:0005622),Molecular Function: nucleic acid binding (GO:0003676),Molecular Function: zinc ion binding (GO:0008270)	35	147	500	0.28743	1.0905	4.15521	34.606	133.982	551.336	1.95294	0.0283385	1	3.99384	2.26e-05	0.00163594
Os01g0864500	2	Os01t0864500-01,LOC_Os01g64470.1	37412000	37413011	Harpin-induced 1 domain containing protein.	harpin-induced protein 1 domain containing protein, expressed	_	_	---	A2WX99 (UniProt)	Forkhead-associated (FHA) domain (IPR000253),Late embryogenesis abundant protein, LEA-14 (IPR004864)	Molecular Function: protein binding (GO:0005515)	278	482	1956	4.11484	6.44465	29.2979	274.871	439.314	2156.83	0.676499	0.356256	1	2.97209	0.000131702	0.00700494
Os01g0868000	2	Os01t0868000-00,LOC_Os01g64790.1	37589452	37592446	Similar to F-box domain containing protein, expressed.	AP2 domain containing protein, expressed	ERF99	ETHYLENE RESPONSE FACTOR 99	AP2-EREBP	D8L9N0 (UniProt)	Pathogenesis-related transcriptional factor/ERF, DNA-binding (IPR001471),DNA-binding, integrase-type (IPR016177)	Biological Process: regulation of transcription, DNA-dependent (GO:0006355),Molecular Function: DNA binding (GO:0003677),Molecular Function: sequence-specific DNA binding transcription factor activity (GO:0003700)	21	125	506	0.192041	1.03259	4.68257	20.7636	113.93	557.953	2.45602	0.00818682	0.497686	4.74801	1.63e-06	0.000176544
Os01g0884300	3	Os01t0884300-01,LOC_Os01g66120.1,LOC_Os01g66120.3	38398517	38401533	No apical meristem (NAM) protein domain containing protein.	No apical meristem protein, putative, expressed	NAC6	NAC DOMAIN-CONTAINING PROTEIN 6	NAC	Q7F2L3 (UniProt)	No apical meristem (NAM) protein (IPR003441)	Biological Process: regulation of transcription, DNA-dependent (GO:0006355),Molecular Function: DNA binding (GO:0003677)	1090	2841	6839	7.57298	17.8301	48.083	1077.73	2589.4	7541.18	1.26462	0.0778629	1	2.80679	0.000198283	0.00979823
Os01g0893700	3	Os01t0893700-00,LOC_Os01g66910.1,LOC_Os01g66900.1	38852996	38860214	DOMON domain domain containing protein.	expressed protein	---	---	---	Q7F451 (UniProt)	DOMON domain (IPR005018)	---	46	357	910	0.513063	3.59687	10.271	45.4822	325.384	1003.43	2.83877	0.000714396	0.0914903	4.4635	5.41e-07	6.8e-05
Os01g0924933	1	Os01t0924933-01	40508920	40511048	Transferase family protein.	---	---	---	---	NP_001150426.1 (RefSeq)	Transferase (IPR003480),Chloramphenicol acetyltransferase-like domain (IPR023213)	Molecular Function: transferase activity, transferring acyl groups other than amino-acyl groups (GO:0016747)	217	1625	1653	2.04949	13.8638	15.7986	214.557	1481.09	1822.72	2.78722	0.000270502	0.0442241	3.08666	6.78e-05	0.0040969
Os01g0934100	2	Os01t0934100-01,LOC_Os01g70790.1	40973255	40974782	C2 calcium-dependent membrane targeting domain containing protein.	SRC2 protein, putative, expressed	---	---	---	NP_001149536.1 (RefSeq)	C2 calcium-dependent membrane targeting (IPR000008),C2 calcium/lipid-binding domain, CaLB (IPR008973)	Molecular Function: protein binding (GO:0005515)	538	1155	2798	5.27409	10.228	27.757	531.944	1052.71	3085.28	0.984766	0.168752	1	2.53605	0.00068908	0.0267282
Os01g0934800	3	Os01t0934800-00,LOC_Os01g70850.2,LOC_Os01g70850.1	41004288	41006137	Alpha/beta hydrolase fold-1 domain containing protein.	esterase, putative, expressed	PIR7B	PYRICULARIA ORYZAE RESISTANCE R7B	---	Q0JG99 (UniProt)	---	---	67	1492	1118	0.737947	14.8444	12.4609	66.2459	1359.87	1232.79	4.35949	2.07e-07	0.000144386	4.21795	4.38e-07	5.77e-05
Os01g0939600	2	Os01t0939600-01,LOC_Os01g71280.1	41245570	41249927	Similar to Glycerol-3-phosphate dehydrogenase-like protein (Fragment).	glycerol-3-phosphate dehydrogenase, putative, expressed	_	_	---	NP_181685.1 (RefSeq)	Glycerol-3-phosphate dehydrogenase, NAD-dependent, C-terminal (IPR006109),Glycerol-3-phosphate dehydrogenase, NAD-dependent (IPR006168),6-phosphogluconate dehydrogenase, C-terminal-like (IPR008927),Glycerol-3-phosphate dehydrogenase, NAD-dependent, N-terminal (IPR011128),Dehydrogenase, multihelical (IPR013328),NAD(P)-binding domain (IPR016040)	Biological Process: carbohydrate metabolic process (GO:0005975),Biological Process: glycerol-3-phosphate metabolic process (GO:0006072),Biological Process: glycerol-3-phosphate catabolic process (GO:0046168),Biological Process: oxidation-reduction process (GO:0055114),Cellular Component: cytoplasm (GO:0005737),Cellular Component: glycerol-3-phosphate dehydrogenase complex (GO:0009331),Molecular F…	256	1130	1364	1.80032	7.17846	9.70695	253.119	1029.93	1504.05	2.02466	0.00715686	0.454	2.57096	0.000805694	0.0303421
Os01g0940000	2	Os01t0940000-01,LOC_Os01g71310.1	41300203	41303044	Cytokinin oxidase/dehydrogenase, Crown root formation	cytokinin dehydrogenase precursor, putative, expressed	CKX4	CYTOKININ OXIDASE/DEHYDROGENASE 4	---	Q5JLP4	FAD-binding, type 2, subdomain 1 (IPR016167),FAD-binding, type 2 (IPR016166),FAD linked oxidase, N-terminal (IPR006094),CO dehydrogenase flavoprotein-like, FAD-binding, subdomain 2 (IPR016169),FAD-linked oxidase-like, C-terminal (IPR016164),Cytokinin dehydrogenase 1, FAD/cytokinin binding domain (IPR015345),Vanillyl-alcohol oxidase/Cytokinin dehydrogenase C-terminal domain (IPR016170),Oxygen oxid…	Biological Process: cytokinin metabolic process (GO:0009690),Biological Process: oxidation-reduction process (GO:0055114),Molecular Function: catalytic activity (GO:0003824),Molecular Function: UDP-N-acetylmuramate dehydrogenase activity (GO:0008762),Molecular Function: oxidoreductase activity (GO:0016491),Molecular Function: oxidoreductase activity, acting on CH-OH group of donors (GO:0016614),M…	200	788	1159	1.25454	4.46503	7.35694	197.749	718.215	1278	1.86075	0.0146468	0.72558	2.69214	0.000591192	0.0234946
Os01g0941500	2	Os01t0941500-00,LOC_Os01g71410.1	41375172	41376297	Similar to Beta-1,3-glucanase.	glycosyl hydrolases family 17, putative, expressed	---	---	---	Q9XEN5 (UniProt)	Glycoside hydrolase, family 17 (IPR000490),Glycoside hydrolase, subgroup, catalytic domain (IPR013781),Glycoside hydrolase, superfamily (IPR017853)	Biological Process: carbohydrate metabolic process (GO:0005975),Molecular Function: catalytic activity (GO:0003824),Molecular Function: hydrolase activity, hydrolyzing O-glycosyl compounds (GO:0004553),Molecular Function: cation binding (GO:0043169)	14	267	349	0.187743	3.23438	4.73609	13.8424	243.355	384.833	4.13589	3.37e-05	0.00863437	4.79706	2.5e-06	0.000251006
Os01g0944100	8	Os01t0944100-01,Os01t0944100-02,Os01t0944100-03,LOC_Os01g71624.1,LOC_Os01g71624.5,LOC_Os01g71624.3,LOC_Os01g71624.4,LOC_Os01g71624.2	41495707	41504742	Conserved hypothetical protein.	expressed protein	---	---	---	NP_001173817.1 (RefSeq)	---	---	84	545	3251	0.249258	1.46086	9.76216	83.0545	496.735	3584.79	2.58035	0.00075344	0.094486	5.43169	2.71e-10	1.04e-07
Os01g0947000	2	Os01t0947000-01,LOC_Os01g71860.1	41629299	41631914	Similar to Beta-1,3-glucanase precursor.	glycosyl hydrolases family 17, putative, expressed	_	_	---	Q8W264 (UniProt)	Glycoside hydrolase, family 17 (IPR000490),Glycoside hydrolase, subgroup, catalytic domain (IPR013781),Glycoside hydrolase, superfamily (IPR017853)	Biological Process: carbohydrate metabolic process (GO:0005975),Molecular Function: catalytic activity (GO:0003824),Molecular Function: hydrolase activity, hydrolyzing O-glycosyl compounds (GO:0004553),Molecular Function: cation binding (GO:0043169)	417	4195	7000	2.62672	23.87	44.6205	412.306	3823.49	7718.71	3.2131	3.02e-05	0.00799089	4.22657	1.57e-07	2.41e-05
Os01g0949900	2	Os01t0949900-01,LOC_Os01g72150.1	41846413	41847370	Conserved hypothetical protein.	glutathione S-transferase, putative, expressed	GSTU37	TAU GLUTATHIONE S-TRANSFERASE 37	---	F2DVG2 (UniProt)	---	---	459	5980	10775	8.11743	95.5323	192.833	453.834	5450.41	11881.3	3.58613	6.55e-06	0.00251765	4.71039	1.88e-08	3.79e-06
Os01g0950000	2	Os01t0950000-01,LOC_Os01g72160.1	41847705	41849080	Similar to Glutathione S-transferase GST 28 (EC 2.5.1.18) (Fragment).	glutathione S-transferase, putative, expressed	GSTU41	TAU GLUTATHIONE S-TRANSFERASE 41	---	Q9FQB1 (UniProt)	Glutathione S-transferase, N-terminal (IPR004045),Glutathione S-transferase, C-terminal (IPR004046),Glutathione S-transferase, C-terminal-like (IPR010987),Thioredoxin-like fold (IPR012336),Glutathione S-transferase/chloride channel, C-terminal (IPR017933)	Molecular Function: protein binding (GO:0005515)	46	655	524	0.763907	9.82578	8.80588	45.4822	596.993	577.801	3.71434	2.11e-05	0.00604665	3.6672	2.63e-05	0.00186952
Os01g0955100	2	Os01t0955100-01,LOC_Os01g72530.1	42073984	42074982	Similar to Calmodulin-like protein (Fragment).	OsCML31 - Calmodulin-related calcium sensor protein, expressed	CML31	CALMODULIN-LIKE PROTEIN 31	---	D2CIU9 (UniProt)	Calcium-binding EF-hand (IPR002048),EF-hand-like domain (IPR011992),EF-Hand 1, calcium-binding site (IPR018247),EF-hand (IPR018248),EF-HAND 2 (IPR018249)	Molecular Function: calcium ion binding (GO:0005509)	576	1997	6484	8.63666	27.0486	98.3843	569.517	1820.15	7149.73	1.67624	0.0205603	0.915327	3.65008	2.89e-06	0.000284204
Os01g0955400	1	Os01t0955400-00	42078682	42079137	Similar to cDNA clone:001-105-G04, full insert sequence.	---	CML23	CALMODULIN-LIKE PROTEIN 23	---	Q8RYJ9 (UniProt)	Calcium-binding EF-hand (IPR002048),EF-hand-like domain (IPR011992),EF-Hand 1, calcium-binding site (IPR018247),EF-hand (IPR018248),EF-HAND 2 (IPR018249)	Molecular Function: calcium ion binding (GO:0005509)	2	40	238	0.0656983	1.18694	7.91153	1.97749	36.4576	262.436	4.20448	0.00247591	0.22435	7.05215	3.36e-07	4.62e-05
Os01g0955500	1	Os01t0955500-00	42080116	42080556	Putative calcium-binding protein CML19.	---	CML19	CALMODULIN-LIKE PROTEIN 19	---	Q8RYJ8 (UniProt)	Calcium-binding EF-hand (IPR002048),EF-hand-like domain (IPR011992),EF-Hand 1, calcium-binding site (IPR018247),EF-hand (IPR018248),EF-HAND 2 (IPR018249)	Molecular Function: calcium ion binding (GO:0005509)	23	332	1806	0.781229	10.1867	62.0765	22.7411	302.598	1991.43	3.73403	1.24e-05	0.0040666	6.45236	8.38e-12	6.14e-09
Os01g0959100	2	Os01t0959100-01,LOC_Os01g72900.1	42281272	42281973	Similar to Abscisic stress ripening protein 1.	abscisic stress-ripening, putative, expressed	ASR3	ABSCISIC ACID-STRESS-RIPENING-INDUCIBLE 3 PROTEIN	---	D1ME83 (UniProt)	ABA/WDS induced protein (IPR003496)	Biological Process: response to stress (GO:0006950)	50	139	595	1.31166	3.29391	15.7953	49.4372	126.69	656.09	1.35764	0.113025	1	3.73023	4.02e-05	0.00269627
Os01g0959200	2	Os01t0959200-01,LOC_Os01g72910.1	42282832	42283632	Similar to Ci21A protein.	abscisic stress-ripening, putative, expressed	ASR4	ABSCISIC ACID-STRESS-RIPENING-INDUCIBLE 4 PROTEIN	---	Q9ZRB6 (UniProt)	ABA/WDS induced protein (IPR003496)	Biological Process: response to stress (GO:0006950)	81	247	613	1.81092	4.98832	13.8686	80.0883	225.126	675.939	1.49107	0.0707908	1	3.07723	0.00035473	0.0155699
Os01g0959750	1	Os01t0959750-00	42301803	42302292	Conserved hypothetical protein.	---	---	---	---	NP_001172753.1 (RefSeq)	---	---	235	694	2067	7.18391	19.1644	63.9429	232.355	632.54	2279.22	1.44483	0.0502538	1	3.29414	2.71e-05	0.00191065
Os01g0963000	3	Os01t0963000-01,Os01t0963000-04,LOC_Os01g73200.1	42441660	42442958	Similar to Peroxidase BP 1 precursor.	peroxidase precursor, putative, expressed	---	---	---	Q5U1S3 (UniProt)	Plant peroxidase (IPR000823),Haem peroxidase, plant/fungal/bacterial (IPR002016),Haem peroxidase (IPR010255),Peroxidases heam-ligand binding site (IPR019793),Peroxidase, active site (IPR019794)	Biological Process: response to oxidative stress (GO:0006979),Biological Process: oxidation-reduction process (GO:0055114),Molecular Function: peroxidase activity (GO:0004601),Molecular Function: heme binding (GO:0020037)	172	684	4053	1.98339	7.12491	47.295	170.064	623.425	4469.13	1.87414	0.0108784	0.602228	4.71585	1.01e-08	2.26e-06
Os02g0108500	1	Os02t0108500-01	484413	485397	Non-protein coding transcript.	---	---	---	---	NONE	---	---	43	104	354	0.653915	1.42866	5.44772	42.516	94.7898	390.346	1.15673	0.207359	1	3.19868	0.000761243	0.0290627
Os02g0129800	2	Os02t0129800-01,LOC_Os02g03710.1	1558479	1559143	Conserved hypothetical protein.	UP-9A, putative, expressed	---	---	---	A2X0H5 (UniProt)	---	---	362	3634	7395	8.1541	73.9428	168.564	357.925	3312.17	8154.27	3.21005	3.08e-05	0.00809089	4.50982	3.33e-08	6.35e-06
Os02g0134200	2	Os02t0134200-01,LOC_Os02g04130.1	1799733	1800811	Protein of unknown function DUF1645 family protein.	DUF1645 domain containing protein, putative, expressed	---	---	---	A2X0L4 (UniProt)	Protein of unknown function DUF1645 (IPR012442)	---	153	1559	3855	2.12402	19.5505	54.1566	151.278	1420.94	4250.8	3.23157	2.76e-05	0.00756455	4.81246	5.69e-09	1.41e-06
Os02g0134400	4	Os02t0134400-01,LOC_Os02g04170.1,LOC_Os02g04170.3,LOC_Os02g04170.2	1821855	1826394	Fumarate reductase/succinate dehydrogenase flavoprotein, C-terminal domain containing protein.	L-aspartate oxidase 1, putative, expressed	_	_	---	B6U0K6 (UniProt)	Fumarate reductase/succinate dehydrogenase flavoprotein, N-terminal (IPR003953),Fumarate reductase/succinate dehydrogenase flavoprotein, C-terminal (IPR004112),L-aspartate oxidase (IPR005288),FAD-dependent pyridine nucleotide-disulphide oxidoreductase (IPR013027),Fumarate reductase/succinate dehydrogenase flavoprotein-like, C-terminal (IPR015939)	Biological Process: NAD biosynthetic process (GO:0009435),Biological Process: oxidation-reduction process (GO:0055114),Cellular Component: cytoplasm (GO:0005737),Molecular Function: L-aspartate oxidase activity (GO:0008734),Molecular Function: electron carrier activity (GO:0009055),Molecular Function: oxidoreductase activity (GO:0016491)	43	252	999	0.228406	1.20916	5.36988	42.516	229.683	1101.57	2.43357	0.00345226	0.278646	4.69541	1.85e-07	2.76e-05
Os02g0136900	1	Os02t0136900-01	1949825	1953397	Protein kinase, core domain containing protein.	---	---	---	---	B8AHD4 (UniProt)	Protein kinase, catalytic domain (IPR000719),Serine-threonine/tyrosine-protein kinase (IPR001245),Serine/threonine-protein kinase, catalytic domain (IPR002290),Protein kinase-like domain (IPR011009),Leucine-rich repeat-containing N-terminal, type 2 (IPR013210),Tyrosine-protein kinase, catalytic domain (IPR020635)	Biological Process: protein phosphorylation (GO:0006468),Molecular Function: protein kinase activity (GO:0004672),Molecular Function: protein serine/threonine kinase activity (GO:0004674),Molecular Function: protein tyrosine kinase activity (GO:0004713),Molecular Function: ATP binding (GO:0005524),Molecular Function: transferase activity, transferring phosphorus-containing groups (GO:0016772)	148	828	1024	0.931872	4.70943	6.5246	146.334	754.673	1129.14	2.36658	0.00244336	0.222979	2.94788	0.000220001	0.0106376
Os02g0168100	2	Os02t0168100-01,LOC_Os02g07160.1	3677196	3679955	Similar to 4-hydroxyphenylpyruvate dioxygenase.	glyoxalase family protein, putative, expressed	_	_	---	O48604 (UniProt)	Glyoxalase/fosfomycin resistance/dioxygenase (IPR004360),4-hydroxyphenylpyruvate dioxygenase (IPR005956)	Biological Process: aromatic amino acid family metabolic process (GO:0009072),Biological Process: oxidation-reduction process (GO:0055114),Molecular Function: 4-hydroxyphenylpyruvate dioxygenase activity (GO:0003868),Molecular Function: oxidoreductase activity, acting on single donors with incorporation of molecular oxygen (GO:0016701)	165	441	877	1.23455	2.98062	6.64024	163.143	401.945	967.044	1.30086	0.0937235	1	2.56745	0.00138854	0.0464367
Os02g0168200	1	Os02t0168200-01	3682192	3684126	Similar to Transfactor-like protein.	---	---	---	---	NP_001147627.1 (RefSeq)	Myb-like DNA-binding domain, SHAQKYF class (IPR006447),Homeodomain-like (IPR009057),Homeodomain-related (IPR012287),Myb, DNA-binding (IPR014778)	Biological Process: regulation of transcription, DNA-dependent (GO:0006355),Molecular Function: DNA binding (GO:0003677),Molecular Function: protein binding (GO:0005515)	0	24	243	0	0.317755	3.60416	0	21.8746	267.95	4.51567	0.00139711	0.150779	8.07119	1.74e-08	3.56e-06
Os02g0173200	1	Os02t0173200-01	4008991	4010136	VQ domain containing protein.	---	_	_	---	NP_001147304.1 (RefSeq)	VQ (IPR008889)	---	444	2245	4324	5.80347	26.5072	57.1938	439.002	2046.18	4767.96	2.22063	0.00251985	0.226198	3.44107	8.23e-06	0.000690067
Os02g0181300	5	Os02t0181300-01,LOC_Os02g08440.1,LOC_Os02g08440.2,LOC_Os02g08440.4,LOC_Os02g08440.3	4542762	4544983	Similar to WRKY transcription factor.	WRKY71, expressed	WRKY71	WRKY GENE 71	WRKY	Q6QHF4 (UniProt)	---	---	241	1290	4837	1.72232	8.32781	34.9811	238.287	1175.76	5333.63	2.30282	0.00186938	0.185107	4.48434	3.18e-08	6.09e-06
Os02g0209300	2	Os02t0209300-01,LOC_Os02g11859.1	6145982	6146678	Hypothetical conserved gene.	expressed protein	---	---	---	A3A4F2 (UniProt)	Arabinogalactan peptide, AGP (IPR009424)	---	142	447	1694	3.05172	8.67775	36.8408	140.402	407.414	1867.93	1.53693	0.042112	1	3.73381	4.57e-06	0.000420461
Os02g0211300	2	Os02t0211300-00,LOC_Os02g11990.1	6215998	6219187	---	expressed protein	---	---	---	---	---	---	39	62	312	0.550084	0.78995	4.45326	38.561	56.5093	344.034	0.551345	0.573641	1	3.15734	0.00123614	0.042106
Os02g0211600	1	Os02t0211600-00	6228456	6231985	---	---	---	---	---	---	---	---	57	138	426	0.251196	0.549364	1.89979	56.3584	125.779	469.739	1.15819	0.187043	1	3.05916	0.000792264	0.0299066
Os02g0212300	1	Os02t0212300-00	6265995	6267554	Conserved hypothetical protein.	---	---	---	---	A3A4G9 (UniProt)	---	---	211	762	1621	2.92379	9.5381	22.7303	208.625	694.518	1787.43	1.7351	0.0206778	0.917369	3.0989	8e-05	0.00470707
Os02g0212400	2	Os02t0212400-00,LOC_Os02g12080.1	6268373	6269146	Conserved hypothetical protein.	expressed protein	---	---	---	NP_001046274.1 (RefSeq)	---	---	379	1073	1786	8.9686	22.9366	42.7687	374.734	977.975	1969.37	1.38393	0.0584842	1	2.3938	0.00149369	0.0489414
Os02g0212500	1	Os02t0212500-01	6270314	6271547	Conserved hypothetical protein.	---	---	---	---	B8AE63 (UniProt)	---	---	127	422	700	2.77312	8.32378	15.4676	125.571	384.628	771.871	1.61497	0.0425967	1	2.61986	0.00139602	0.0466052
Os02g0222100	3	Os02t0222100-01,LOC_Os02g12900.2,LOC_Os02g12900.1	6810648	6814112	Similar to Cysteine synthase (EC 4.2.99.8).	cysteine synthase, putative, expressed	---	---	---	Q9XEA7 (UniProt)	Pyridoxal phosphate-dependent enzyme, beta subunit (IPR001926)	Biological Process: metabolic process (GO:0008152),Molecular Function: catalytic activity (GO:0003824),Molecular Function: pyridoxal phosphate binding (GO:0030170)	612	3112	2926	3.95995	18.1895	19.1589	605.111	2836.4	3226.42	2.22879	0.00240261	0.220562	2.41466	0.00109579	0.03833
Os02g0232900	2	Os02t0232900-01,LOC_Os02g13870.1	7515989	7519336	Similar to NOD26-like membrane integral protein ZmNIP1-1.	aquaporin protein, putative, expressed	NIP1%3B1	NOD26 LIKE INTRINSIC PROTEIN 1%3B1	---	Q40746 (UniProt)	Major intrinsic protein (IPR000425),Aquaporin (IPR012269),Major intrinsic protein, conserved site (IPR022357),Aquaporin-like (IPR023271)	Biological Process: transport (GO:0006810),Biological Process: water transport (GO:0006833),Biological Process: transmembrane transport (GO:0055085),Cellular Component: membrane (GO:0016020),Cellular Component: integral to membrane (GO:0016021),Molecular Function: transporter activity (GO:0005215)	52	380	1374	0.456042	3.01043	12.194	51.4147	346.347	1515.07	2.75197	0.000702938	0.090324	4.88106	3e-08	5.79e-06
Os02g0259900	2	Os02t0259900-01,LOC_Os02g15930.1	9021454	9023139	Conserved hypothetical protein.	expressed protein	---	---	---	B9F4V8 (UniProt)	---	---	33	274	332	0.310499	2.32884	3.16114	32.6286	249.735	366.087	2.93619	0.00146869	0.156308	3.48798	0.000207069	0.0101771
Os02g0314600	2	Os02t0314600-01,LOC_Os02g21040.1	12464402	12466571	Peptidase A1 domain containing protein.	aspartic proteinase nepenthesin precursor, putative, expressed	---	---	---	A2X403 (UniProt)	Peptidase A1 (IPR001461),Peptidase aspartic, catalytic (IPR009007),Peptidase aspartic (IPR021109)	Biological Process: proteolysis (GO:0006508),Molecular Function: aspartic-type endopeptidase activity (GO:0004190)	335	718	2273	2.31246	4.4771	15.8777	331.229	654.414	2506.38	0.982374	0.17595	1	2.9197	0.000142792	0.00746189
Os02g0318100	2	Os02t0318100-00,LOC_Os02g21300.1	12645460	12648014	Similar to Alternative oxidase.	transposon protein, putative, unclassified, expressed	---	---	---	A2X418 (UniProt)	Alternative oxidase (IPR002680)	Biological Process: respiratory gaseous exchange (GO:0007585),Biological Process: oxidation-reduction process (GO:0055114),Cellular Component: mitochondrial envelope (GO:0005740)	103	414	861	0.953559	3.46222	8.06627	101.841	377.336	949.401	1.88954	0.0177652	0.82333	3.2207	0.00010957	0.00606262
Os02g0332450	1	Os02t0332450-00	13568044	13570902	Hypothetical conserved gene.	---	---	---	---	NP_001172631.1 (RefSeq)	---	---	65	288	1273	0.341751	1.36783	6.77305	64.2684	262.495	1403.7	2.03011	0.0109066	0.602926	4.44898	2.97e-07	4.19e-05
Os02g0462800	2	Os02t0462800-01,LOC_Os02g26430.1	15521497	15522724	WRKY transcription factor 42 (Transcription factor WRKY02).	WRKY42, expressed	WRKY42	WRKY GENE 42	WRKY	Q6IEN9 (UniProt)	DNA-binding WRKY (IPR003657),Zn-cluster domain (IPR018872)	Biological Process: regulation of transcription, DNA-dependent (GO:0006355),Molecular Function: sequence-specific DNA binding transcription factor activity (GO:0003700),Molecular Function: sequence-specific DNA binding (GO:0043565)	5	56	171	0.0717395	0.725805	2.48281	4.94372	51.0407	188.557	3.36798	0.0063963	0.416518	5.25326	3.1e-05	0.00211497
Os02g0464550	1	Os02t0464550-01	15603245	15606096	Hypothetical protein.	---	---	---	---	longestORF	---	---	0	56	257	0	1.06126	5.45611	0	51.0407	283.387	5.70157	3.22e-05	0.00831219	8.15171	7.26e-09	1.72e-06
Os02g0466400	2	Os02t0466400-01,LOC_Os02g26720.1	15697842	15699391	Similar to Inositol phosphate kinase.	Inositol 1, 3, 4-trisphosphate 5/6-kinase, putative, expressed	ITPK4	INOSITOL 1,3,4-TRISPHOSPHATE 5/6-KINASE 4	---	A0AQQ6 (UniProt)	Inositol-tetrakisphosphate 1-kinase (IPR008656),Inositol-tetrakisphosphate 1-kinase, plant (IPR017427)	Biological Process: inositol trisphosphate metabolic process (GO:0032957),Cellular Component: intracellular (GO:0005622),Molecular Function: magnesium ion binding (GO:0000287),Molecular Function: ATP binding (GO:0005524),Molecular Function: inositol tetrakisphosphate 1-kinase activity (GO:0047325),Molecular Function: inositol-1,3,4-trisphosphate 6-kinase activity (GO:0052725),Molecular Function: …	72	264	862	0.695809	2.30465	8.42992	71.1896	240.62	950.504	1.75702	0.0303855	1	3.73895	1.51e-05	0.0011618
Os02g0467600	2	Os02t0467600-01,LOC_Os02g26810.1	15734823	15736934	Similar to Cinnamate 4-hydroxylase CYP73.	cytochrome P450, putative, expressed	_	_	---	NP_001151365.1 (RefSeq)	Cytochrome P450 (IPR001128),Cytochrome P450, E-class, group I (IPR002401),Cytochrome P450, conserved site (IPR017972)	Biological Process: oxidation-reduction process (GO:0055114),Molecular Function: iron ion binding (GO:0005506),Molecular Function: electron carrier activity (GO:0009055),Molecular Function: oxidoreductase activity, acting on paired donors, with incorporation or reduction of molecular oxygen (GO:0016705),Molecular Function: heme binding (GO:0020037)	66	187	465	0.49605	1.2696	3.53666	65.2571	170.439	512.743	1.38505	0.106015	1	2.97403	0.000831073	0.0309972
Os02g0491600	1	Os02t0491600-00	17165188	17165997	Similar to Oxalate oxidase-like protein or germin-like protein (Germin-like 8) (Germin-like 12).	---	---	---	---	Q6K5Q0 (UniProt)	Germin (IPR001929),Cupin 1 (IPR006045),Cupin, RmlC-type (IPR011051),RmlC-like jelly roll fold (IPR014710),Germin, manganese binding site (IPR019780)	Cellular Component: apoplast (GO:0048046),Molecular Function: manganese ion binding (GO:0030145),Molecular Function: nutrient reservoir activity (GO:0045735)	9	92	396	0.207086	1.91223	9.22067	8.8987	83.8525	436.658	3.23619	0.00188022	0.185702	5.61677	3.17e-07	4.43e-05
Os02g0527300	3	Os02t0527300-01,LOC_Os02g32590.2,LOC_Os02g32590.1	19309594	19313057	Similar to Heat shock transcription factor 31 (Fragment).	HSF-type DNA-binding domain containing protein, expressed	HSFA3	HEAT STRESS TRANSCRIPTION FACTOR A3	HSF	Q6H6Q7 (UniProt)	Heat shock factor (HSF)-type, DNA-binding (IPR000232),Winged helix-turn-helix transcription repressor DNA-binding (IPR011991)	Biological Process: regulation of transcription, DNA-dependent (GO:0006355),Cellular Component: nucleus (GO:0005634),Molecular Function: sequence-specific DNA binding transcription factor activity (GO:0003700),Molecular Function: sequence-specific DNA binding (GO:0043565)	128	222	746	0.885198	1.38684	5.2207	126.559	202.34	822.594	0.676967	0.397469	1	2.70037	0.00114548	0.0397104
Os02g0530100	3	Os02t0530100-01,Os02t0530100-02,LOC_Os02g32814.1	19472211	19486248	Copper chaperone homolog CCH.	heavy metal-associated domain containing protein, expressed	---	---	---	Q9SE04 (UniProt)	Heavy metal-associated domain, HMA (IPR006121)	Biological Process: metal ion transport (GO:0030001),Molecular Function: metal ion binding (GO:0046872)	762	3876	9387	8.51168	39.11	106.108	753.423	3532.74	10350.8	2.22926	0.00277092	0.240313	3.78014	1.95e-06	0.000206969
Os02g0539200	2	Os02t0539200-01,LOC_Os02g33590.1	19981497	19983180	Zinc finger, RING/FYVE/PHD-type domain containing protein.	U-box domain-containing protein, putative, expressed	_	_	---	Q01I41 (UniProt)	U box domain (IPR003613),Armadillo-like helical (IPR011989),Zinc finger, RING/FYVE/PHD-type (IPR013083),Armadillo-type fold (IPR016024)	Biological Process: protein ubiquitination (GO:0016567),Cellular Component: ubiquitin ligase complex (GO:0000151),Molecular Function: ubiquitin-protein ligase activity (GO:0004842),Molecular Function: binding (GO:0005488)	25	344	968	0.222376	2.76407	8.71327	24.7186	313.535	1067.39	3.66496	3.1e-05	0.00809089	5.43234	7.15e-09	1.71e-06
Os02g0543200	2	Os02t0543200-01,LOC_Os02g33840.1	20174815	20177111	Cyclin-like F-box domain containing protein.	OsFBX52 - F-box domain containing protein, expressed	_	_	---	B8AJC1 (UniProt)	F-box domain, cyclin-like (IPR001810),F-box associated interaction domain (IPR017451),F-box domain, Skp2-like (IPR022364)	Molecular Function: protein binding (GO:0005515)	1	51	144	0.00652121	0.300429	0.950276	0.988744	46.4835	158.785	5.55498	0.000536353	0.0735952	7.32726	3.42e-06	0.000330673
Os02g0561900	1	Os02t0561900-00	21303988	21308677	Similar to E3 ubiquitin-protein ligase EL5.	---	---	---	---	Q9LRB7 (UniProt)	Zinc finger, RING-type (IPR001841),Zinc finger, RING/FYVE/PHD-type (IPR013083),Zinc finger, RING-H2-type (IPR024766)	Molecular Function: protein binding (GO:0005515),Molecular Function: zinc ion binding (GO:0008270)	0	31	97	0	0.423701	1.4852	0	28.2547	106.959	4.87059	0.00118264	0.134113	6.75434	9.41e-06	0.000775429
Os02g0568700	2	Os02t0568700-00,LOC_Os02g36020.1	21627356	21645060	Terpene synthase-like domain containing protein.	transposon protein, putative, CACTA, En/Spm sub-class, expressed	_	_	---	Q6YTF8 (UniProt)	Terpene synthase-like (IPR001906),Terpene synthase, metal-binding domain (IPR005630),Terpenoid cylases/protein prenyltransferase alpha-alpha toroid (IPR008930),Terpenoid synthase (IPR008949)	Biological Process: metabolic process (GO:0008152),Molecular Function: magnesium ion binding (GO:0000287),Molecular Function: lyase activity (GO:0016829)	5	12	125	0.015335	0.0332459	0.387956	4.94372	10.9373	137.834	1.14559	0.462129	1	4.80119	0.000295265	0.0134715
Os02g0569000	2	Os02t0569000-01,LOC_Os02g36030.1	21662608	21664323	Cytochrome P450 family protein.	cytochrome P450, putative, expressed	CYP76M5	P-450 76M5	---	Q8S3F6 (UniProt)	Cytochrome P450 (IPR001128),Cytochrome P450, E-class, group I (IPR002401),Cytochrome P450, conserved site (IPR017972)	Biological Process: oxidation-reduction process (GO:0055114),Molecular Function: iron ion binding (GO:0005506),Molecular Function: electron carrier activity (GO:0009055),Molecular Function: oxidoreductase activity, acting on paired donors, with incorporation or reduction of molecular oxygen (GO:0016705),Molecular Function: heme binding (GO:0020037)	22	117	696	0.192041	0.922574	6.14809	21.7524	106.639	767.46	2.29348	0.0106257	0.595968	5.14085	1.26e-07	2e-05
Os02g0569900	2	Os02t0569900-01,LOC_Os02g36110.1	21740304	21742030	Cytochrome P450 family protein.	cytochrome P450, putative, expressed	CYP76M7	P-450 76M7	---	C8C9S7 (UniProt)	Cytochrome P450 (IPR001128),Cytochrome P450, E-class, group I (IPR002401),Cytochrome P450, conserved site (IPR017972)	Biological Process: oxidation-reduction process (GO:0055114),Molecular Function: iron ion binding (GO:0005506),Molecular Function: electron carrier activity (GO:0009055),Molecular Function: oxidoreductase activity, acting on paired donors, with incorporation or reduction of molecular oxygen (GO:0016705),Molecular Function: heme binding (GO:0020037)	79	210	606	0.68521	1.64535	5.31898	78.1108	191.402	668.22	1.29302	0.118633	1	3.09673	0.000353826	0.0155636
Os02g0570400	5	Os02t0570400-01,LOC_Os02g36140.3,LOC_Os02g36140.2,LOC_Os02g36140.5,LOC_Os02g36140.4	21765009	21773418	Similar to Ent-kaurene synthase 1A.	terpene synthase, putative, expressed	KS7	ENT-KAURENE SYNTHASE 7	---	Q0E088 (UniProt)	Terpene synthase-like (IPR001906),Terpene synthase, metal-binding domain (IPR005630),Terpenoid cylases/protein prenyltransferase alpha-alpha toroid (IPR008930),Terpenoid synthase (IPR008949)	Biological Process: metabolic process (GO:0008152),Molecular Function: magnesium ion binding (GO:0000287),Molecular Function: lyase activity (GO:0016829)	45	145	1575	0.207277	0.603323	7.34139	44.4935	132.159	1736.71	1.57061	0.0497526	1	5.28662	3.99e-09	1.08e-06
Os02g0571100	2	Os02t0571100-01,LOC_Os02g36210.1	21841059	21847837	Terpenoid synthase domain containing protein.	ent-kaurene synthase, chloroplast precursor, putative, expressed	CPS2	ENT-COPALYL DIPHOSPHATE SYNTHASE 2	---	Q6Z5I0 (UniProt)	Terpene synthase, metal-binding domain (IPR005630),Terpenoid cylases/protein prenyltransferase alpha-alpha toroid (IPR008930),Terpenoid synthase (IPR008949)	Molecular Function: magnesium ion binding (GO:0000287),Molecular Function: lyase activity (GO:0016829)	9	60	503	0.0443902	0.267325	2.51056	8.8987	54.6864	554.644	2.61952	0.0105267	0.592143	5.96183	4.29e-08	7.89e-06
Os02g0575000	1	Os02t0575000-01	22064966	22065592	Conserved hypothetical protein.	---	---	---	---	A2X6D1 (UniProt)	---	---	351	4544	15803	8.38549	98.0626	382.05	347.049	4141.58	17425.5	3.57697	9.07e-06	0.00322633	5.64992	1.86e-10	7.58e-08
Os02g0584700	1	Os02t0584700-01	22550855	22551584	Heavy metal transport/detoxification protein domain containing protein.	---	---	---	---	NP_001152411.1 (RefSeq)	Heavy metal-associated domain, HMA (IPR006121)	Biological Process: metal ion transport (GO:0030001),Molecular Function: metal ion binding (GO:0046872)	246	911	2329	5.7397	19.2006	54.9899	243.231	830.322	2568.13	1.77134	0.0164459	0.780064	3.40032	1.41e-05	0.00109776
Os02g0584800	1	Os02t0584800-01	22553380	22554242	Heavy metal transport/detoxification protein domain containing protein.	---	---	---	---	NP_001047262.1 (RefSeq)	Heavy metal-associated domain, HMA (IPR006121)	Biological Process: metal ion transport (GO:0030001),Molecular Function: metal ion binding (GO:0046872)	236	1575	4950	4.93728	29.7646	104.795	233.344	1435.52	5458.23	2.62104	0.000464589	0.0661093	4.54791	2.23e-08	4.42e-06
Os02g0585100	1	Os02t0585100-00	22558881	22559609	Similar to ATFP4.	---	---	---	---	NP_001152411.1 (RefSeq)	Heavy metal-associated domain, HMA (IPR006121)	Biological Process: metal ion transport (GO:0030001),Molecular Function: metal ion binding (GO:0046872)	295	654	3378	6.84035	13.6986	79.2639	291.68	596.082	3724.83	1.03113	0.152433	1	3.67472	2.89e-06	0.000284204
Os02g0585200	2	Os02t0585200-01,LOC_Os02g37330.1	22561898	22562946	Heavy metal transport/detoxification protein domain containing protein.	heavy metal associated domain containing protein, expressed	---	---	---	NP_001152411.1 (RefSeq)	Heavy metal-associated domain, HMA (IPR006121)	Biological Process: metal ion transport (GO:0030001),Molecular Function: metal ion binding (GO:0046872)	142	681	5804	2.35033	10.182	97.2136	140.402	620.691	6399.91	2.14431	0.00383846	0.299743	5.51042	9.99e-11	4.51e-08
Os02g0586200	2	Os02t0586200-00,LOC_Os02g37400.1	22589126	22592282	---	retrotransposon protein, putative, Ty1-copia subclass, expressed	---	---	---	---	---	---	0	8	52	0	0.150764	1.09781	0	7.29152	57.339	3.05164	0.071763	1	5.86639	0.000283455	0.0130864
Os02g0587600	1	Os02t0587600-00	22644916	22645593	Conserved hypothetical protein.	---	---	---	---	NP_001047273.1 (RefSeq)	---	---	0	9	34	0	0.258556	1.09422	0	8.20296	37.4909	3.2021	0.0616237	1	5.26644	0.00148817	0.0488016
Os02g0601000	2	Os02t0601000-01,LOC_Os02g38890.1	23513097	23514115	Conserved hypothetical protein.	expressed protein	---	---	---	A2X6V4 (UniProt)	---	---	9	15	127	0.174177	0.26223	2.4872	8.8987	13.6716	140.039	0.619516	0.680798	1	3.9761	0.00130023	0.043899
Os02g0616600	5	Os02t0616600-01,Os02t0616600-02,LOC_Os02g40330.1,LOC_Os02g40330.2,LOC_Os02g40330.3	24409309	24414084	Conserved hypothetical protein.	retrotransposon protein, putative, Ty3-gypsy subclass, expressed	---	---	---	Q7F805 (UniProt)	---	---	146	516	6117	0.457907	1.4619	19.4143	144.357	470.303	6745.05	1.70395	0.0201093	0.903587	5.54612	8.07e-11	3.94e-08
Os02g0621300	2	Os02t0621300-01,LOC_Os02g40784.1	24718047	24724120	Fatty acid hydroxylase domain containing protein.	WAX2, putative, expressed	_	_	---	B5L347 (UniProt)	Fatty acid hydroxylase (IPR006694),Uncharacterised domain Wax2, C-terminal (IPR021940)	Biological Process: fatty acid biosynthetic process (GO:0006633),Biological Process: oxidation-reduction process (GO:0055114),Molecular Function: iron ion binding (GO:0005506),Molecular Function: oxidoreductase activity (GO:0016491)	0	48	298	0	0.26147	1.8185	0	43.7491	328.597	5.48379	5.4e-05	0.0129768	8.36456	2.09e-09	6.18e-07
Os02g0624300	2	Os02t0624300-01,LOC_Os02g41510.1	24878775	24879934	Similar to Y19 protein.	MYB family transcription factor, putative, expressed	_	_	MYB	NP_001152064.1 (RefSeq)	SANT domain, DNA binding (IPR001005),Homeodomain-like (IPR009057),Homeodomain-related (IPR012287),Myb, DNA-binding (IPR014778),Myb transcription factor (IPR015495),Transcription regulator HTH, Myb-type, DNA-binding (IPR017930)	Biological Process: regulation of transcription, DNA-dependent (GO:0006355),Molecular Function: DNA binding (GO:0003677),Molecular Function: protein binding (GO:0005515)	52	215	529	0.747523	2.79192	7.69549	51.4147	195.96	583.314	1.9303	0.0246851	1	3.50402	9.9e-05	0.00557166
Os02g0627100	2	Os02t0627100-01,LOC_Os02g41680.1	25006467	25009121	Similar to Phenylalanine ammonia-lyase (EC 4.3.1.5).	phenylalanine ammonia-lyase, putative, expressed	PAL1	PHENYLALANINE AMMONIA-LYASE 1	---	Q0DZE0 (UniProt)	Phenylalanine/histidine ammonia-lyase (IPR001106),Phenylalanine ammonia-lyase (IPR005922),L-Aspartase-like (IPR008948),Phenylalanine/histidine ammonia-lyases, active site (IPR022313),Phenylalanine ammonia-lyase, shielding domain (IPR023144),L-Aspartase-like, N-terminal (IPR024083)	Biological Process: L-phenylalanine catabolic process (GO:0006559),Biological Process: biosynthetic process (GO:0009058),Cellular Component: cytoplasm (GO:0005737),Molecular Function: catalytic activity (GO:0003824),Molecular Function: ammonia-lyase activity (GO:0016841)	844	3692	7438	4.9852	19.699	44.4585	834.5	3365.04	8201.68	2.01164	0.00618776	0.408477	3.29694	1.98e-05	0.00146319
Os02g0629101	1	Os02t0629101-00	25155024	25155468	Conserved hypothetical protein.	---	---	---	---	Q6K218 (UniProt)	---	---	0	23	75	0	0.699359	2.55476	0	20.9631	82.7005	4.45701	0.00385904	0.30013	6.38716	4.07e-05	0.00271531
Os02g0654700	2	Os02t0654700-01,LOC_Os02g43790.1	26422182	26423485	AP2/ERF family protein, Abiotic stress response	ethylene-responsive transcription factor, putative, expressed	ERF91	ETHYLENE RESPONSE FACTOR 91	AP2-EREBP	Q6H7H6 (UniProt)	---	---	576	1215	3212	6.61659	12.6076	37.3376	569.517	1107.4	3541.79	0.959366	0.178559	1	2.63667	0.000423813	0.0178475
Os02g0682300	2	Os02t0682300-01,LOC_Os02g45780.1	27886977	27888250	Zinc finger, RING/FYVE/PHD-type domain containing protein.	zinc finger, C3HC4 type domain containing protein, expressed	---	---	---	B6SUL2 (UniProt)	Zinc finger, RING-type (IPR001841),Zinc finger, RING/FYVE/PHD-type (IPR013083),Zinc finger, RING-H2-type (IPR024766)	Molecular Function: protein binding (GO:0005515),Molecular Function: zinc ion binding (GO:0008270)	66	130	555	0.776003	1.38072	6.60346	65.2571	118.487	611.983	0.860525	0.31327	1	3.22929	0.000290095	0.0133163
Os02g0688800	2	Os02t0688800-00,LOC_Os02g46340.1	28246409	28247685	Non-protein coding transcript.	RING-H2 finger protein ATL3J, putative, expressed	---	---	---	NONE	---	---	93	156	868	1.09089	1.65297	10.3033	91.9532	142.185	957.12	0.628794	0.437045	1	3.37973	7.4e-05	0.00439397
Os02g0695200	3	Os02t0695200-01,Os02t0695200-02,LOC_Os02g46780.1	28558086	28560022	Similar to P-type R2R3 Myb protein (Fragment).	MYB family transcription factor, putative, expressed	---	---	MYB	P20024 (UniProt)	SANT domain, DNA binding (IPR001005),Homeodomain-like (IPR009057),Homeodomain-related (IPR012287),Myb, DNA-binding (IPR014778),Myb transcription factor (IPR015495),Transcription regulator HTH, Myb-type, DNA-binding (IPR017930)	Biological Process: regulation of transcription, DNA-dependent (GO:0006355),Molecular Function: DNA binding (GO:0003677),Molecular Function: protein binding (GO:0005515)	57	166	387	0.463526	1.21941	3.18471	56.3584	151.299	426.734	1.4247	0.105751	1	2.92064	0.00134281	0.0451016
Os02g0702100	2	Os02t0702100-01,LOC_Os02g47370.1	28921176	28921795	Similar to transcription factor GT-3b.	transcription factor TF2, putative, expressed	---	---	---	NP_001150134.1 (RefSeq)	---	---	10	25	185	0.2416	0.545608	4.52302	9.88744	22.786	203.994	1.20448	0.320606	1	4.36679	0.000212726	0.0103944
Os02g0713250	1	Os02t0713250-00	29548369	29548824	Hypothetical conserved gene.	---	---	---	---	Q6ZFU7 (UniProt)	---	---	20	240	765	0.656983	7.12162	25.4299	19.7749	218.746	843.545	3.46751	0.000127577	0.0248807	5.41472	2.15e-08	4.3e-06
Os02g0716800	3	Os02t0716800-01,LOC_Os02g48570.2,LOC_Os02g48570.1	29736163	29741713	TGF-beta receptor, type I/II extracellular region family protein.	peptide transporter PTR2, putative, expressed	---	---	---	Q2HUR9 (UniProt)	Oligopeptide transporter (IPR000109),Major facilitator superfamily domain, general substrate transporter (IPR016196)	Biological Process: oligopeptide transport (GO:0006857),Cellular Component: membrane (GO:0016020),Molecular Function: transporter activity (GO:0005215)	1	66	389	0.00547686	0.326527	2.15596	0.988744	60.1551	428.94	5.92695	4.02e-05	0.0100842	8.76096	8.46e-10	2.88e-07
Os02g0720400	2	Os02t0720400-00,LOC_Os02g48850.1	29886216	29888140	Protein of unknown function DUF506, plant domain containing protein.	plant-specific domain TIGR01615 family protein, expressed	---	---	---	NP_001047952.2 (RefSeq)	Protein of unknown function DUF506, plant (IPR006502)	---	9	218	370	0.13217	2.89194	5.49857	8.8987	198.694	407.989	4.48081	1.71e-05	0.00520172	5.51879	2.74e-07	3.92e-05
Os02g0732800	2	Os02t0732800-00,LOC_Os02g50000.1	30554337	30556339	Similar to Anther-specific proline-rich protein APG.	GDSL-like lipase/acylhydrolase, putative, expressed	GELP43	GDSL ESTERASE/LIPASE PROTEIN 43	---	B4FSE4 (UniProt)	Lipase, GDSL (IPR001087),Esterase, SGNH hydrolase-type (IPR013830)	Biological Process: lipid metabolic process (GO:0006629),Molecular Function: hydrolase activity, acting on ester bonds (GO:0016788)	334	1793	2306	3.3376	16.1849	23.3188	330.241	1634.21	2542.76	2.30701	0.00190759	0.186793	2.94481	0.000110371	0.00608718
Os02g0735400	1	Os02t0735400-00	30685327	30686178	---	---	---	---	---	---	---	---	0	10	56	0	0.158816	0.996315	0	9.1144	61.7497	3.33834	0.042938	1	5.97154	0.000197842	0.00979823
Os02g0736900	2	Os02t0736900-01,LOC_Os02g50374.1	30765274	30766143	Conserved hypothetical protein.	expressed protein	---	---	---	NP_001173144.1 (RefSeq)	---	---	64	130	638	1.10192	2.02189	11.116	63.2796	118.487	703.505	0.904919	0.283363	1	3.47475	9.19e-05	0.00527276
Os02g0737200	2	Os02t0737200-00,LOC_Os02g50390.1	30775901	30776528	Conserved hypothetical protein.	expressed protein	---	---	---	B9F2W3 (UniProt)	---	---	60	324	634	2.13989	10.4383	22.8817	59.3247	295.307	699.095	2.31551	0.00584001	0.39572	3.55878	4.83e-05	0.00311004
Os02g0737401	1	Os02t0737401-01	30784648	30785350	Hypothetical conserved gene.	---	---	---	---	Q6Z733 (UniProt)	---	---	0	9	151	0	0.173229	3.25589	0	8.20296	166.504	3.2021	0.0417763	1	7.38805	8.49e-07	0.000101721
Os02g0738100	2	Os02t0738100-01,LOC_Os02g50450.1	30799136	30802535	Conserved hypothetical protein.	hypothetical protein	---	---	---	NP_001173146.1 (RefSeq)	---	---	73	518	2151	0.971985	6.23031	28.9825	72.1783	472.126	2371.85	2.70953	0.000538762	0.0736627	5.0383	4.57e-09	1.2e-06
Os02g0740600	2	Os02t0740600-01,LOC_Os02g50710.1	30974227	30974784	Conserved hypothetical protein.	expressed protein	---	---	---	A2X9G2 (UniProt)	---	---	234	873	2529	6.28161	21.1696	68.701	231.366	795.687	2788.66	1.78202	0.0157084	0.760096	3.59132	5.22e-06	0.000470642
Os02g0740700	2	Os02t0740700-01,LOC_Os02g50730.1	30980865	30982959	Peptidase M10A and M12B, matrixin and adamalysin family protein.	metalloendoproteinase 1 precursor, putative, expressed	---	---	---	NP_001151749.1 (RefSeq)	Peptidase M10, metallopeptidase (IPR001818),Peptidoglycan binding-like (IPR002477),Peptidase, metallopeptidase (IPR006026),Peptidase M10A, matrix metallopeptidase (IPR021190),Metallopeptidase, catalytic domain (IPR024079)	Biological Process: proteolysis (GO:0006508),Biological Process: metabolic process (GO:0008152),Cellular Component: extracellular matrix (GO:0031012),Molecular Function: metalloendopeptidase activity (GO:0004222),Molecular Function: metallopeptidase activity (GO:0008237),Molecular Function: zinc ion binding (GO:0008270)	285	1015	2341	2.03775	6.55563	16.9381	281.792	925.112	2581.36	1.715	0.0196438	0.8879	3.19543	3.7e-05	0.00248946
Os02g0749700	1	Os02t0749700-00	31515301	31517784	Similar to cDNA, clone: J065097H05, full insert sequence.	---	---	---	---	Q2QZ80 (UniProt)	Multicopper oxidase, type 1 (IPR001117),Multicopper oxidase, copper-binding site (IPR002355),Cupredoxin (IPR008972),Multicopper oxidase, type 2 (IPR011706),Multicopper oxidase, type 3 (IPR011707),Laccase (IPR017761)	Biological Process: lignin catabolic process (GO:0046274),Biological Process: oxidation-reduction process (GO:0055114),Cellular Component: apoplast (GO:0048046),Molecular Function: copper ion binding (GO:0005507),Molecular Function: laccase activity (GO:0008471),Molecular Function: oxidoreductase activity (GO:0016491)	75	60	488	0.541157	0.391072	3.5632	74.1558	54.6864	538.104	-0.439377	0.627628	1	2.85925	0.0014426	0.0477916
Os02g0754400	2	Os02t0754400-00,LOC_Os02g51799.1	31724532	31726321	Hypothetical conserved gene.	MYB family transcription factor, putative, expressed	---	---	MYB	Q6Z699 (UniProt)	---	---	56	276	453	0.589899	2.62629	4.82888	55.3697	251.558	499.511	2.18372	0.0115217	0.621718	3.17335	0.000368882	0.0160208
Os02g0755900	2	Os02t0755900-01,LOC_Os02g51930.1	31805977	31807891	UDP-glucuronosyl/UDP-glucosyltransferase domain containing protein.	cytokinin-O-glucosyltransferase 2, putative, expressed	---	---	---	GeneMark	UDP-glucuronosyl/UDP-glucosyltransferase (IPR002213)	Biological Process: metabolic process (GO:0008152),Molecular Function: transferase activity, transferring hexosyl groups (GO:0016758)	136	2984	8832	1.16476	23.0856	76.5451	134.469	2719.74	9738.81	4.33812	1.05e-07	8.27e-05	6.1784	3.23e-12	2.87e-09
Os02g0758000	3	Os02t0758000-01,LOC_Os02g52150.1,LOC_Os02g52150.2	31920854	31922712	Similar to Low molecular weight heat shock protein precursor (Mitochondrial small heat shock protein 22).	heat shock 22 kDa protein, mitochondrial precursor, putative, expressed	HSP24.1	24.1 KDA CLASS I HEAT SHOCK PROTEIN	---	E5D3K1 (UniProt)	Heat shock protein Hsp20 (IPR002068),HSP20-like chaperone (IPR008978)	---	2512	9948	14197	21.4159	76.6119	122.482	2483.73	9067.01	15654.6	1.86812	0.0142965	0.719886	2.65601	0.000713528	0.0275116
Os02g0764700	2	Os02t0764700-01,LOC_Os02g52670.1	32204392	32205335	Similar to Ethylene-responsive transcription factor 4 (Ethylene-responsive element binding factor 4) (Related to APETALA-2 protein 5) (EREBP-4) (AtERF4).	AP2 domain containing protein, expressed	ERF103	ETHYLENE RESPONSE FACTOR 103	AP2-EREBP	NP_001147181.1 (RefSeq)	Pathogenesis-related transcriptional factor/ERF, DNA-binding (IPR001471),DNA-binding, integrase-type (IPR016177)	Biological Process: regulation of transcription, DNA-dependent (GO:0006355),Molecular Function: DNA binding (GO:0003677),Molecular Function: sequence-specific DNA binding transcription factor activity (GO:0003700)	30	137	843	0.476034	1.96373	13.5364	29.6623	124.867	929.553	2.07369	0.0159841	0.767022	4.96983	1.19e-07	1.93e-05
Os02g0772200	2	Os02t0772200-00,LOC_Os02g53250.1	32595475	32595828	Conserved hypothetical protein.	expressed protein	---	---	---	NP_001173162.1 (RefSeq)	---	---	58	306	536	2.45422	11.6964	22.9514	57.3472	278.901	591.033	2.28196	0.00736695	0.462481	3.36544	0.000135782	0.00718257
Os02g0774200	2	Os02t0774200-01,LOC_Os02g53410.1	32686077	32686828	Conserved hypothetical protein.	expressed protein	---	---	---	A2XA52 (UniProt)	---	---	451	1529	4393	8.98354	27.512	88.5506	445.924	1393.59	4844.04	1.64394	0.022861	0.982462	3.44134	8.22e-06	0.000690067
Os02g0781300	1	Os02t0781300-00	33107745	33108527	Similar to AP2/ERF domain-containing transcription factor.	---	ERF11	ETHYLENE RESPONSE FACTOR 11	---	Q6K827 (UniProt)	Pathogenesis-related transcriptional factor/ERF, DNA-binding (IPR001471),DNA-binding, integrase-type (IPR016177)	Biological Process: regulation of transcription, DNA-dependent (GO:0006355),Molecular Function: DNA binding (GO:0003677),Molecular Function: sequence-specific DNA binding transcription factor activity (GO:0003700)	0	6	37	0	0.103686	0.716289	0	5.46864	40.7989	2.69346	0.134012	1	5.38539	0.00115854	0.0400559
Os02g0799600	2	Os02t0799600-01,LOC_Os02g55600.1	34053097	34053857	Conserved hypothetical protein.	expressed protein	---	---	---	B8AED7 (UniProt)	---	---	60	262	736	1.18102	4.65853	14.6602	59.3247	238.797	811.567	2.00908	0.0154967	0.752696	3.77401	1.74e-05	0.00130633
Os02g0811800	2	Os02t0811800-01,LOC_Os02g56700.1	34764169	34766643	Similar to Cinnamoyl-CoA reductase (EC 1.2.1.44).	dehydrogenase, putative, expressed	_	_	---	Q8VXA7 (UniProt)	NAD-dependent epimerase/dehydratase (IPR001509),NAD(P)-binding domain (IPR016040)	Biological Process: cellular metabolic process (GO:0044237),Molecular Function: nucleotide binding (GO:0000166),Molecular Function: catalytic activity (GO:0003824),Molecular Function: coenzyme binding (GO:0050662)	4	20	325	0.034297	0.154906	2.81993	3.95498	18.2288	358.369	2.20448	0.0872052	1	6.50163	1.73e-07	2.61e-05
Os02g0820200	2	Os02t0820200-01,LOC_Os02g57460.1	35216213	35217836	Zinc finger, RING/FYVE/PHD-type domain containing protein.	RING-H2 finger protein ATL5G, putative, expressed	---	---	---	B8AF42 (UniProt)	Zinc finger, RING-type (IPR001841),Zinc finger, RING/FYVE/PHD-type (IPR013083),Zinc finger, RING-H2-type (IPR024766)	Molecular Function: protein binding (GO:0005515),Molecular Function: zinc ion binding (GO:0008270)	63	283	395	0.58109	2.35794	3.68688	62.2909	257.938	435.556	2.04993	0.0178514	0.824847	2.80576	0.00151705	0.049623
Os02g0824100	1	Os02t0824100-00	35409423	35411018	Cytochrome P450 family protein.	---	---	---	---	XP_002318814.1 (RefSeq)	Cytochrome P450 (IPR001128),Cytochrome P450, E-class, group I (IPR002401),Cytochrome P450, conserved site (IPR017972)	Biological Process: oxidation-reduction process (GO:0055114),Molecular Function: iron ion binding (GO:0005506),Molecular Function: electron carrier activity (GO:0009055),Molecular Function: oxidoreductase activity, acting on paired donors, with incorporation or reduction of molecular oxygen (GO:0016705),Molecular Function: heme binding (GO:0020037)	1	68	266	0.00938547	0.576512	2.52637	0.988744	61.9779	293.311	5.97001	6.39e-05	0.0143409	8.21262	2.85e-08	5.56e-06
Os03g0103300	3	Os03t0103300-00,LOC_Os03g01320.2,LOC_Os03g01320.1	219977	221070	Similar to QLTG-3-1 protein.	LTPL116 - Protease inhibitor/seed storage/LTP family protein precursor, expressed	qLTG-3-1(t)	low-temperature germianability (QTL)-3-1(t)	---	Q10T25 (UniProt)	Plant lipid transfer protein/seed storage/trypsin-alpha amylase inhibitor (IPR003612),Plant lipid transfer protein/hydrophobic protein, helical domain (IPR013770),Bifunctional inhibitor/plant lipid transfer protein/seed storage (IPR016140)	Biological Process: lipid transport (GO:0006869)	209	334	1601	2.86166	4.13106	22.1831	206.648	304.421	1765.38	0.558896	0.45521	1	3.09473	9.63e-05	0.00545108
Os03g0107700	2	Os03t0107700-01,LOC_Os03g01740.1	470268	471096	Similar to EL2 protein.	expressed protein	EL2	D-TYPE CYCLIN-INTERACTING PROTEIN	---	P93406 (UniProt)	---	---	428	946	3572	7.73354	15.4408	65.3138	423.183	862.223	3938.75	1.02678	0.151304	1	3.21839	2.69e-05	0.00190537
Os03g0128600	1	Os03t0128600-01	1619517	1620294	Conserved hypothetical protein.	---	---	---	---	NP_001173249.1 (RefSeq)	---	---	0	19	58	0	0.330451	1.13005	0	17.3174	63.955	4.19514	0.00791064	0.487062	6.02137	0.000145202	0.00755729
Os03g0129400	3	Os03t0129400-01,Os03t0129400-02,LOC_Os03g03724.1	1667248	1667963	Similar to EST AU078206(E20111) corresponds to a region of the predicted gene.	expressed protein	---	---	---	Q9SNK2 (UniProt)	---	---	32	203	798	0.669462	3.83633	16.8942	31.6398	185.022	879.933	2.54789	0.00313974	0.262237	4.79758	2.45e-07	3.59e-05
Os03g0133100	2	Os03t0133100-01,LOC_Os03g04080.1	1870803	1871503	Conserved hypothetical protein.	expressed protein	---	---	---	A2XC50 (UniProt)	---	---	0	56	120	0	1.08094	2.59484	0	51.0407	132.321	5.70157	9.29e-05	0.019713	7.05876	1.96e-06	0.000206969
Os03g0151500	1	Os03t0151500-01	2841790	2842391	Conserved hypothetical protein.	---	---	---	---	A3AE69 (UniProt)	---	---	58	2255	1252	1.44318	50.6854	31.5251	57.3472	2055.3	1380.55	5.16348	1.88e-09	2.41e-06	4.58937	4.5e-08	8.23e-06
Os03g0152000	2	Os03t0152000-01,LOC_Os03g05750.1	2866315	2868242	Heavy metal transport/detoxification protein domain containing protein.	heavy-metal-associated domain-containing protein, putative, expressed	---	---	---	A2XCL8 (UniProt)	Heavy metal-associated domain, HMA (IPR006121)	Biological Process: metal ion transport (GO:0030001),Molecular Function: metal ion binding (GO:0046872)	262	1122	6695	2.51413	9.72574	65.0123	259.051	1022.64	7382.4	1.98098	0.00689403	0.442184	4.83278	4.58e-09	1.2e-06
Os03g0154000	4	Os03t0154000-01,LOC_Os03g05910.3,LOC_Os03g05910.2,LOC_Os03g05910.1	2961746	2964306	Aromatic-ring hydroxylase family protein.	expressed protein	---	---	---	Q10RL7 (UniProt)	Monooxygenase, FAD-binding (IPR002938),Aromatic-ring hydroxylase-like (IPR003042)	Biological Process: metabolic process (GO:0008152),Molecular Function: oxidoreductase activity (GO:0016491)	292	1967	5799	2.60663	15.8615	52.3853	288.713	1792.8	6394.4	2.63451	0.000432975	0.0623029	4.4691	3.47e-08	6.5e-06
Os03g0161900	3	Os03t0161900-01,LOC_Os03g06630.2,LOC_Os03g06630.1	3342254	3344548	Similar to Isoform 2 of Heat stress transcription factor A-2d.	heat stress transcription factor, putative, expressed	HSFA2D	HEAT STRESS TRANSCRIPTION FACTOR A2D	HSF	Q8H7Y6-2 (UniProt)	---	---	54	213	548	0.352452	1.25583	3.61948	53.3922	194.137	604.265	1.86237	0.0293239	1	3.50048	9.44e-05	0.00538294
Os03g0165050	1	Os03t0165050-00	3500612	3501013	Hypothetical genes.	---	---	---	---	NONE	---	---	73	190	765	2.72011	6.39529	28.8459	72.1783	173.174	843.545	1.26258	0.122816	1	3.54683	4.5e-05	0.00294298
Os03g0168000	2	Os03t0168000-01,LOC_Os03g07170.1	3674147	3679317	Major facilitator superfamily, general substrate transporter domain containing protein.	lactose permease-related, putative, expressed	---	---	---	A2XCY5 (UniProt)	Major facilitator superfamily domain, general substrate transporter (IPR016196)	---	82	156	638	0.404977	0.695961	3.18857	81.077	142.185	703.505	0.810401	0.329167	1	3.1172	0.000329576	0.0146917
Os03g0180900	2	Os03t0180900-01,LOC_Os03g08320.1	4236724	4238274	Tify domain containing protein.	ZIM domain containing protein, putative, expressed	TIFY11C	TIFY GENE 11C	Tify	NP_001148303.1 (RefSeq)	Tify (IPR010399),CO/COL/TOC1, conserved site (IPR018467)	Molecular Function: protein binding (GO:0005515)	381	1309	5494	4.30398	13.3576	62.8049	376.712	1193.08	6058.09	1.66315	0.0215445	0.94383	4.00733	4.18e-07	5.55e-05
Os03g0181100	3	Os03t0181100-01,Os03t0181100-02,LOC_Os03g08330.1	4248884	4249985	Tify domain containing protein.	ZIM domain containing protein, putative, expressed	---	---	Tify	NP_001149525.1 (RefSeq)	Tify (IPR010399),CO/COL/TOC1, conserved site (IPR018467)	Molecular Function: protein binding (GO:0005515)	361	654	1823	4.90698	8.03024	25.0757	356.937	596.082	2010.17	0.739843	0.310399	1	2.49358	0.00104761	0.037079
Os03g0182000	2	Os03t0182000-00,LOC_Os03g08410.1	4311292	4314363	Similar to flavin-dependent monooxygenase 1.	flavin-containing monooxygenase family protein, putative, expressed	---	---	---	XP_002893036.1 (RefSeq)	Flavin monooxygenase-like (IPR020946)	Biological Process: oxidation-reduction process (GO:0055114),Molecular Function: flavin-containing monooxygenase activity (GO:0004499),Molecular Function: flavin adenine dinucleotide binding (GO:0050660),Molecular Function: NADP binding (GO:0050661)	190	344	1547	1.70422	2.78724	14.0418	187.861	313.535	1705.84	0.73896	0.324763	1	3.18274	6.74e-05	0.00407756
Os03g0183500	2	Os03t0183500-01,LOC_Os03g08520.1	4379666	4380736	Protein of unknown function DUF581 family protein.	DUF581 domain containing protein, expressed	---	---	---	NP_197570.1 (RefSeq)	Protein of unknown function DUF581 (IPR007650)	---	166	346	1128	2.74454	5.1675	18.8725	164.132	315.358	1243.82	0.94214	0.218825	1	2.92185	0.000287732	0.0132524
Os03g0187550	1	Os03t0187550-01	4592219	4594344	Hypothetical gene.	---	---	---	---	longestORF	---	---	3	31	92	0.0211372	0.197302	0.655953	2.96623	28.2547	101.446	3.25178	0.0244147	1	5.09594	0.000354891	0.0155699
Os03g0189600	3	Os03t0189600-01,Os03t0189600-02,LOC_Os03g09020.1	4682354	4685319	Similar to Alcohol dehydrogenase.	dehydrogenase, putative, expressed	---	---	---	Q10QN8 (UniProt)	Alcohol dehydrogenase superfamily, zinc-type (IPR002085),Alcohol dehydrogenase, zinc-type, conserved site (IPR002328),GroES-like (IPR011032),Alcohol dehydrogenase, C-terminal (IPR013149),Alcohol dehydrogenase GroES-like (IPR013154),NAD(P)-binding domain (IPR016040)	Biological Process: oxidation-reduction process (GO:0055114),Molecular Function: nucleotide binding (GO:0000166),Molecular Function: zinc ion binding (GO:0008270),Molecular Function: oxidoreductase activity (GO:0016491)	172	689	1020	1.51733	5.49053	9.10564	170.064	627.982	1124.73	1.88465	0.0145537	0.722418	2.72542	0.000588658	0.0234443
Os03g0196600	2	Os03t0196600-01,LOC_Os03g10050.1	5063813	5065197	Similar to satase isoform II.	serine acetyltransferase protein, putative, expressed	---	---	---	NP_001105083.1 (RefSeq)	Bacterial transferase hexapeptide repeat (IPR001451),Serine O-acetyltransferase (IPR005881),Serine acetyltransferase, N-terminal (IPR010493),Trimeric LpxA-like (IPR011004),Hexapeptide transferase, conserved site (IPR018357)	Biological Process: cysteine biosynthetic process from serine (GO:0006535),Cellular Component: cytoplasm (GO:0005737),Molecular Function: serine O-acetyltransferase activity (GO:0009001),Molecular Function: transferase activity (GO:0016740)	35	865	1787	0.378536	8.45082	19.5579	34.606	788.396	1970.48	4.50982	1.31e-07	9.88e-05	5.83138	1.02e-10	4.55e-08
Os03g0197100	2	Os03t0197100-01,LOC_Os03g10090.1	5098238	5100691	Similar to Sugar transporter protein.	transporter family protein, putative, expressed	---	---	---	B6TSL9 (UniProt)	Sugar/inositol transporter (IPR003663),General substrate transporter (IPR005828),Sugar transporter, conserved site (IPR005829),Major facilitator superfamily domain, general substrate transporter (IPR016196),Major facilitator superfamily domain (IPR020846)	Biological Process: transport (GO:0006810),Biological Process: transmembrane transport (GO:0055085),Cellular Component: membrane (GO:0016020),Cellular Component: integral to membrane (GO:0016021),Molecular Function: transporter activity (GO:0005215),Molecular Function: transmembrane transporter activity (GO:0022857),Molecular Function: substrate-specific transmembrane transporter activity (GO:002…	1	10	72	0.0063606	0.0574568	0.463436	0.988744	9.1144	79.3925	3.20448	0.121507	1	6.32726	0.000261115	0.0122443
Os03g0218400	2	Os03t0218400-01,LOC_Os03g11900.1	6232979	6238297	Similar to Hexose transporter.	transporter family protein, putative, expressed	_	_	---	Q6VEF2 (UniProt)	Sugar/inositol transporter (IPR003663),General substrate transporter (IPR005828),Sugar transporter, conserved site (IPR005829),Major facilitator superfamily domain, general substrate transporter (IPR016196),Major facilitator superfamily domain (IPR020846)	Biological Process: transport (GO:0006810),Biological Process: transmembrane transport (GO:0055085),Cellular Component: membrane (GO:0016020),Cellular Component: integral to membrane (GO:0016021),Molecular Function: transporter activity (GO:0005215),Molecular Function: transmembrane transporter activity (GO:0022857),Molecular Function: substrate-specific transmembrane transporter activity (GO:002…	1665	3107	8131	9.72335	16.3903	48.0513	1646.26	2831.85	8965.83	0.782551	0.27341	1	2.44525	0.00107257	0.0377478
Os03g0221200	2	Os03t0221200-01,LOC_Os03g12110.1	6354859	6357807	Similar to Homocysteine S-methyltransferase 1 (EC 2.1.1.10) (S- methylmethionine:homocysteine methyltransferase 1) (SMM:Hcy S- methyltransferase 1) (ZmHMT-1).	homocysteine S-methyltransferase protein, putative, expressed	---	---	---	NP_001105011.1 (RefSeq)	Homocysteine S-methyltransferase (IPR003726)	Molecular Function: homocysteine S-methyltransferase activity (GO:0008898)	422	1541	2856	3.94584	13.0159	27.0236	417.25	1404.53	3149.23	1.7511	0.0160863	0.769658	2.91602	0.000119557	0.00646525
Os03g0225900	3	Os03t0225900-01,Os03t0225900-02,LOC_Os03g12500.1	6608577	6610598	Allene oxide synthase.	cytochrome P450, putative, expressed	---	---	---	Q7XYS3 (UniProt)	Cytochrome P450 (IPR001128)	Biological Process: oxidation-reduction process (GO:0055114),Molecular Function: iron ion binding (GO:0005506),Molecular Function: electron carrier activity (GO:0009055),Molecular Function: oxidoreductase activity, acting on paired donors, with incorporation or reduction of molecular oxygen (GO:0016705),Molecular Function: heme binding (GO:0020037)	226	1208	2943	1.67423	8.08385	22.0626	223.456	1101.02	3245.17	2.30078	0.0020171	0.192301	3.86023	1.14e-06	0.000127425
Os03g0230300	4	Os03t0230300-01,Os03t0230300-02,LOC_Os03g12820.1,LOC_Os03g12820.2	6895178	6898428	Non-protein coding transcript.	ATP8, putative, expressed	---	---	---	NONE	---	---	555	3140	6511	4.36861	22.3266	51.8629	548.753	2861.92	7179.5	2.38276	0.00132142	0.144641	3.70966	2.23e-06	0.000228286
Os03g0235000	2	Os03t0235000-01,LOC_Os03g13210.1	7128181	7130342	Similar to Peroxidase.	peroxidase precursor, putative, expressed	POXN	PEROXIDASE N	---	Q43004 (UniProt)	Plant peroxidase (IPR000823),Haem peroxidase, plant/fungal/bacterial (IPR002016),Haem peroxidase (IPR010255),Peroxidases heam-ligand binding site (IPR019793)	Biological Process: response to oxidative stress (GO:0006979),Biological Process: oxidation-reduction process (GO:0055114),Molecular Function: peroxidase activity (GO:0004601),Molecular Function: heme binding (GO:0020037)	3353	13827	18776	32.9562	122.765	186.752	3315.26	12602.5	20703.8	1.92651	0.0139757	0.708371	2.6427	0.00102394	0.0365408
Os03g0240600	2	Os03t0240600-01,LOC_Os03g13740.1	7440353	7442017	Zinc finger, RING/FYVE/PHD-type domain containing protein.	immediate-early fungal elicitor protein CMPG1, putative, expressed	_	_	---	NP_001152389.1 (RefSeq)	U box domain (IPR003613),Armadillo-like helical (IPR011989),Zinc finger, RING/FYVE/PHD-type (IPR013083),Armadillo-type fold (IPR016024)	Biological Process: protein ubiquitination (GO:0016567),Cellular Component: ubiquitin ligase complex (GO:0000151),Molecular Function: ubiquitin-protein ligase activity (GO:0004842),Molecular Function: binding (GO:0005488)	30	128	408	0.269896	1.04023	3.71445	29.6623	116.664	449.891	1.97566	0.0318815	1	3.92287	5.09e-05	0.00324622
Os03g0244200	4	Os03t0244200-01,Os03t0244200-02,LOC_Os03g14050.2,LOC_Os03g14050.1	7626455	7629682	Similar to Thaumatin-like protein.	thaumatin-like protein 1 precursor, putative, expressed	---	---	---	B6TTJ7 (UniProt)	Thaumatin, pathogenesis-related (IPR001938),Thaumatin, conserved site (IPR017949)	---	237	727	1765	1.14778	3.18044	8.64994	234.332	662.617	1946.22	1.49962	0.0434146	1	3.05404	9.25e-05	0.00528785
Os03g0245800	2	Os03t0245800-02,LOC_Os03g14180.1	7697015	7698284	Similar to Heat shock protein 26.	hsp20/alpha crystallin family protein, putative, expressed	HSP26	26 KDA HEAT SHOCK PROTEIN	---	Q10P60 (UniProt)	Heat shock protein Hsp20 (IPR002068),HSP20-like chaperone (IPR008978)	---	3	112	237	0.035384	1.19329	2.82874	2.96623	102.081	261.333	5.10494	4.8e-05	0.0118255	6.46112	4.49e-07	5.85e-05
Os03g0247400	2	Os03t0247400-00,LOC_Os03g14320.1	7796370	7798930	Hypothetical conserved gene.	expressed protein	---	---	---	B9F6S4 (UniProt)	---	---	0	28	113	0	0.477768	2.16	0	25.5203	124.602	4.72903	0.00150976	0.158918	6.97272	4.09e-06	0.000384978
Os03g0258200	2	Os03t0258200-01,LOC_Os03g15270.1	8352021	8353723	Alpha/beta hydrolase fold-3 domain containing protein.	gibberellin receptor GID1L2, putative, expressed	---	---	---	B6THR7 (UniProt)	Lipase, GDXG, active site (IPR002168),Alpha/beta hydrolase fold-3 (IPR013094)	Biological Process: metabolic process (GO:0008152),Molecular Function: hydrolase activity (GO:0016787)	318	670	1917	2.79706	5.32344	17.063	314.421	610.665	2113.82	0.957685	0.190044	1	2.74909	0.000342505	0.0151636
Os03g0264400	7	Os03t0264400-01,Os03t0264400-02,Os03t0264400-03,LOC_Os03g15780.1,LOC_Os03g15780.4,LOC_Os03g15780.2,LOC_Os03g15780.5	8702305	8707794	Similar to Anthranilate synthase component I family protein, expressed.	anthranilate synthase component I-1, chloroplast precursor, putative, expressed	---	---	---	Q10NN8 (UniProt)	ADC synthase (IPR005801),Chorismate binding, C-terminal (IPR015890),Anthranilate synthase component I (IPR019999)	Biological Process: biosynthetic process (GO:0009058)	1520	3266	12088	5.1211	9.93984	41.2129	1502.89	2976.76	13329.1	0.986004	0.1745	1	3.14877	5.31e-05	0.00336039
Os03g0266900	1	Os03t0266900-02	8833718	8834470	Low molecular mass heat shock protein Oshsp17.3.	---	HSP17.3	17.3 KDA CLASS I HEAT SHOCK PROTEIN	---	P31673 (UniProt)	---	---	68	4648	10401	1.3527	83.5225	209.377	67.2346	4236.37	11468.9	5.97748	2.02e-11	5.55e-08	7.41431	5.37e-15	1.23e-11
Os03g0267000	2	Os03t0267000-00,LOC_Os03g16030.1	8834823	8835802	Low molecular mass heat shock protein Oshsp18.0.	hsp20/alpha crystallin family protein, putative, expressed	HSP18.0	18.0-KD CLASS I HEAT SHOCK PROTEIN	---	E5D3K0 (UniProt)	Heat shock protein Hsp20 (IPR002068),HSP20-like chaperone (IPR008978)	---	55	4187	6540	0.84067	57.8109	101.158	54.3809	3816.2	7211.48	6.13289	5.16e-12	1.98e-08	7.05105	2.37e-14	4.39e-11
Os03g0270000	2	Os03t0270000-01,LOC_Os03g16350.1	9022590	9023976	Protein of unknown function DUF296 domain containing protein.	DNA binding protein, putative, expressed	---	---	---	NP_001152652.1 (RefSeq)	Domain of unknown function DUF296 (IPR005175),Predicted AT-hook DNA-binding (IPR014476)	---	221	793	1156	2.38674	7.73623	12.6337	218.512	722.772	1274.69	1.72583	0.0228348	0.982462	2.54436	0.00107711	0.037847
Os03g0273200	3	Os03t0273200-01,Os03t0273200-02,LOC_Os03g16610.1	9167558	9170334	Similar to Laccase (EC 1.10.3.2).	laccase precursor protein, putative, expressed	---	---	---	Q10ND7 (UniProt)	Multicopper oxidase, type 1 (IPR001117),Multicopper oxidase, copper-binding site (IPR002355),Cupredoxin (IPR008972),Multicopper oxidase, type 2 (IPR011706),Multicopper oxidase, type 3 (IPR011707),Laccase (IPR017761)	Biological Process: lignin catabolic process (GO:0046274),Biological Process: oxidation-reduction process (GO:0055114),Cellular Component: apoplast (GO:0048046),Molecular Function: copper ion binding (GO:0005507),Molecular Function: laccase activity (GO:0008471),Molecular Function: oxidoreductase activity (GO:0016491)	904	4271	6376	5.9548	25.4139	42.5017	893.825	3892.76	7030.64	2.12273	0.00393703	0.305577	2.97559	9.21e-05	0.00527276
Os03g0277300	1	Os03t0277300-01	9411494	9416082	Heat shock protein 70.	---	HSP70	HEAT SHOCK PROTEIN 70KD	---	C6F1K2 (UniProt)	Heat shock protein Hsp70 (IPR001023),Heat shock protein 70 (IPR013126),Heat shock protein 70, conserved site (IPR018181)	Molecular Function: ATP binding (GO:0005524)	14	70	190	0.0843899	0.381157	1.15898	13.8424	63.8008	209.508	2.20448	0.0412232	1	3.91984	0.000418607	0.0176868
Os03g0277700	2	Os03t0277700-01,LOC_Os03g16960.1	9425490	9426843	Protein of unknown function DUF26 domain containing protein.	cysteine-rich repeat secretory protein 55 precursor, putative, expressed	---	---	---	B6SUE5 (UniProt)	Gnk2-homologous domain (IPR002902)	---	528	3762	6330	6.24726	40.2085	75.7911	522.057	3428.84	6979.92	2.71544	0.000305444	0.0482928	3.74093	1.93e-06	0.000206639
Os03g0283100	2	Os03t0283100-01,Os03t0283100-02	9712224	9714920	Similar to In2-1 protein.	---	---	---	---	Q8H8U5 (UniProt)	Glutathione S-transferase, N-terminal (IPR004045),Glutathione S-transferase, C-terminal (IPR004046),Glutathione S-transferase, C-terminal-like (IPR010987),Thioredoxin-like fold (IPR012336),Glutathione S-transferase/chloride channel, C-terminal (IPR017933)	Molecular Function: protein binding (GO:0005515)	786	3771	4543	9.41893	40.8206	55.091	777.153	3437.04	5009.44	2.1449	0.00342956	0.27803	2.68838	0.00032656	0.0146075
Os03g0283200	2	Os03t0283200-00,LOC_Os03g17480.1	9717252	9719907	Similar to IN2-1 protein.	IN2-1 protein, putative, expressed	GSTL1	LAMBDA GLUTATHIONE S-TRANSFERASE 1	---	NP_001105433.1 (RefSeq)	Glutathione S-transferase, N-terminal (IPR004045),Glutathione S-transferase, C-terminal-like (IPR010987),Thioredoxin-like fold (IPR012336),Glutathione S-transferase/chloride channel, C-terminal (IPR017933)	Molecular Function: protein binding (GO:0005515)	20	165	557	0.279985	2.08657	7.89077	19.7749	150.388	614.189	2.92695	0.0015505	0.161876	4.95694	4.76e-07	6.16e-05
Os03g0285200	2	Os03t0285200-01,LOC_Os03g17670.1	9827520	9828898	Conserved hypothetical protein.	expressed protein	---	---	---	NP_001173373.1 (RefSeq)	---	---	202	462	1422	2.30977	4.77203	16.4542	199.726	421.085	1568	1.07609	0.151827	1	2.97283	0.000174424	0.00880673
Os03g0286900	2	Os03t0286900-01,LOC_Os03g17790.1	9899758	9900400	Similar to Low-temperature induced protein lt101.2.	OsRCI2-5 - Putative low temperature and salt responsive protein, expressed	_	_	---	Q9ARD5 (UniProt)	Proteolipid membrane potential modulator (IPR000612)	Cellular Component: integral to membrane (GO:0016021)	221	951	1480	6.37843	24.7939	43.2257	218.512	866.78	1631.96	1.98795	0.0083913	0.50599	2.90081	0.000195601	0.00975358
Os03g0289800	3	Os03t0289800-01,LOC_Os03g18030.1,LOC_Os03g18030.2	10038840	10044429	Similar to Leucoanthocyanidin dioxygenase-like protein.	leucoanthocyanidin dioxygenase, putative, expressed	---	---	---	B5M6A0 (UniProt)	Isopenicillin N synthase (IPR002283),Oxoglutarate/iron-dependent oxygenase (IPR005123)	Biological Process: oxidation-reduction process (GO:0055114),Molecular Function: iron ion binding (GO:0005506),Molecular Function: oxidoreductase activity (GO:0016491),Molecular Function: oxidoreductase activity, acting on paired donors, with incorporation or reduction of molecular oxygen, 2-oxoglutarate as one donor, and incorporation of one atom each of oxygen into both donors (GO:0016706)	32	107	418	0.215335	0.650416	2.84642	31.6398	97.5241	460.917	1.62402	0.0766448	1	3.86469	6.28e-05	0.00384606
Os03g0290300	2	Os03t0290300-01,LOC_Os03g18070.1	10080248	10083451	Similar to W-3 fatty acid desaturase (Fragment).	omega-3 fatty acid desaturase, chloroplast precursor, putative, expressed	_	_	---	Q2HWS9 (UniProt)	Fatty acid desaturase, type 1 (IPR005804)	Biological Process: lipid metabolic process (GO:0006629)	797	1122	3878	6.83368	8.69025	33.6483	788.029	1022.64	4276.17	0.375972	0.595113	1	2.44	0.000978055	0.0352272
Os03g0310800	1	Os03t0310800-01	11093574	11094514	Similar to Hypersensitive reaction associated Ca2+-binding protein.	---	---	---	---	NP_001147406.1 (RefSeq)	Calcium-binding EF-hand (IPR002048),EF-hand-like domain (IPR011992),EF-Hand 1, calcium-binding site (IPR018247),EF-HAND 2 (IPR018249)	Molecular Function: calcium ion binding (GO:0005509)	895	3963	6421	14.247	56.9858	103.433	884.926	3612.04	7080.26	2.02918	0.00566994	0.388998	3.00017	8.11e-05	0.00474821
Os03g0316200	2	Os03t0316200-01,LOC_Os03g20120.1	11367199	11368919	Similar to Galactinol synthase (Fragment).	glycosyl transferase 8 domain containing protein, putative, expressed	---	---	---	B4G0Z8 (UniProt)	Glycosyl transferase, family 8 (IPR002495)	Molecular Function: transferase activity, transferring glycosyl groups (GO:0016757)	350	954	1872	3.65857	9.00813	19.8019	346.06	869.514	2064.2	1.32919	0.0692343	1	2.57649	0.000693281	0.0268643
Os03g0325600	4	Os03t0325600-01,Os03t0325600-02,LOC_Os03g20910.1,LOC_Os03g20910.2	11845060	11849005	Homeodomain-like containing protein.	homeobox domain containing protein, expressed	---	---	HB	Q10M29 (UniProt)	Homeobox (IPR001356),Homeodomain-like (IPR009057),Homeodomain-related (IPR012287)	Biological Process: regulation of transcription, DNA-dependent (GO:0006355),Molecular Function: DNA binding (GO:0003677),Molecular Function: sequence-specific DNA binding transcription factor activity (GO:0003700),Molecular Function: protein binding (GO:0005515),Molecular Function: sequence-specific DNA binding (GO:0043565)	126	624	945	0.855179	3.82573	6.49049	124.582	568.739	1042.03	2.19067	0.00541874	0.375034	3.06423	0.000161753	0.00826365
Os03g0339400	2	Os03t0339400-01,LOC_Os03g22020.1	12617988	12619711	Haem peroxidase, plant/fungal/bacterial family protein.	peroxidase precursor, putative, expressed	_	_	---	Q5U1Q3 (UniProt)	Plant peroxidase (IPR000823),Haem peroxidase, plant/fungal/bacterial (IPR002016),Haem peroxidase (IPR010255),Peroxidase, active site (IPR019794)	Biological Process: response to oxidative stress (GO:0006979),Biological Process: oxidation-reduction process (GO:0055114),Molecular Function: peroxidase activity (GO:0004601),Molecular Function: heme binding (GO:0020037)	442	4494	4703	4.39046	40.3241	47.2739	437.025	4096.01	5185.87	3.22843	2.53e-05	0.00710656	3.5688	4.53e-06	0.000418724
Os03g0356526	2	Os03t0356526-00,LOC_Os03g24100.1	13678701	13679855	Hypothetical conserved gene.	expressed protein	---	---	---	Q10L85 (UniProt)	---	---	83	255	596	1.34845	3.74233	9.79859	82.0658	232.417	657.193	1.50186	0.0688858	1	3.00146	0.000480993	0.0197624
Os03g0361700	2	Os03t0361700-00,LOC_Os03g24690.1	14067751	14071112	Similar to Terpene synthase family, metal binding domain containing protein, expressed.	terpene synthase, putative, expressed	_	_	---	Q10L24 (UniProt)	Terpene synthase-like (IPR001906),Terpene synthase, metal-binding domain (IPR005630),Terpenoid cylases/protein prenyltransferase alpha-alpha toroid (IPR008930),Terpenoid synthase (IPR008949)	Biological Process: metabolic process (GO:0008152),Molecular Function: magnesium ion binding (GO:0000287),Molecular Function: lyase activity (GO:0016829)	99	408	563	0.822486	3.06194	4.73326	97.8857	371.868	620.805	1.92562	0.0186238	0.849795	2.66497	0.00145305	0.047974
Os03g0407900	2	Os03t0407900-01,LOC_Os03g29410.1	16749300	16754225	Similar to Serine/threonine protein kinase-like.	tyrosine protein kinase domain containing protein, putative, expressed	RLCK110	RECEPTOR-LIKE CYTOPLASMIC KINASE 110	---	Q84QD9 (UniProt)	Protein kinase, catalytic domain (IPR000719),Serine-threonine/tyrosine-protein kinase (IPR001245),Serine/threonine-protein kinase, active site (IPR008271),Protein kinase-like domain (IPR011009)	Biological Process: protein phosphorylation (GO:0006468),Molecular Function: protein kinase activity (GO:0004672),Molecular Function: protein serine/threonine kinase activity (GO:0004674),Molecular Function: ATP binding (GO:0005524),Molecular Function: transferase activity, transferring phosphorus-containing groups (GO:0016772)	151	353	964	1.20376	2.54203	7.77675	149.3	321.738	1062.98	1.10767	0.153322	1	2.83182	0.000483524	0.0198454
Os03g0437200	2	Os03t0437200-01,LOC_Os03g32230.1	18435989	18437090	Zinc finger, C2H2-type domain containing protein.	ZOS3-12 - C2H2 zinc finger protein, expressed	_	_	C2H2	A2XIC8 (UniProt)	Zinc finger, C2H2 (IPR007087),Zinc finger, C2H2-like (IPR015880)	Cellular Component: intracellular (GO:0005622),Molecular Function: zinc ion binding (GO:0008270)	91	257	1614	1.23694	3.15562	22.2009	89.9757	234.24	1779.71	1.38038	0.0730507	1	4.30597	3.64e-07	4.95e-05
Os03g0448200	1	Os03t0448200-00	19147007	19148677	Similar to Exo70 exocyst complex subunit family protein.	---	---	---	---	Q2RBS0 (UniProt)	Exo70 exocyst complex subunit (IPR004140),Cullin repeat-like-containing domain (IPR016159)	Biological Process: exocytosis (GO:0006887),Cellular Component: exocyst (GO:0000145)	0	6	72	0	0.0485856	0.653137	0	5.46864	79.3925	2.69346	0.120912	1	6.32899	6.57e-05	0.00400102
Os03g0561400	2	Os03t0561400-01,LOC_Os03g36279.1	20123676	20127262	Conserved hypothetical protein.	retrotransposon protein, putative, Ty3-gypsy subclass, expressed	---	---	---	NP_001173497.1 (RefSeq)	---	---	32	253	1544	0.133631	0.954381	6.52475	31.6398	230.594	1702.53	2.86554	0.000548825	0.0744443	5.74979	4.22e-10	1.53e-07
Os03g0570100	2	Os03t0570100-01,LOC_Os03g37290.1	20666009	20670823	Similar to Cytochrome P450 79A1 (EC 1.14.13.41) (Tyrosine N-monooxygenase) (Cytochrome P450Tyr).	cytochrome P450, putative, expressed	---	---	---	Q01MC1 (UniProt)	Cytochrome P450 (IPR001128),Cytochrome P450, E-class, group I (IPR002401),Cytochrome P450, conserved site (IPR017972)	Biological Process: oxidation-reduction process (GO:0055114),Molecular Function: iron ion binding (GO:0005506),Molecular Function: electron carrier activity (GO:0009055),Molecular Function: oxidoreductase activity, acting on paired donors, with incorporation or reduction of molecular oxygen (GO:0016705),Molecular Function: heme binding (GO:0020037)	11	45	268	0.0865396	0.3198	2.13361	10.8762	41.0148	295.516	1.91497	0.0780877	1	4.76399	2.2e-05	0.00160104
Os03g0571900	2	Os03t0571900-01,LOC_Os03g37490.1	20793053	20799805	Similar to transparent testa 12 protein.	MATE efflux family protein, putative, expressed	_	_	---	Q10HY1 (UniProt)	Multi antimicrobial extrusion protein (IPR002528)	Biological Process: drug transmembrane transport (GO:0006855),Biological Process: transmembrane transport (GO:0055085),Cellular Component: membrane (GO:0016020),Molecular Function: drug transmembrane transporter activity (GO:0015238),Molecular Function: antiporter activity (GO:0015297)	20	157	263	0.141247	1.00159	1.87959	19.7749	143.096	290.003	2.85524	0.00398673	0.306958	3.87433	0.000146159	0.00759694
Os03g0576200	2	Os03t0576200-00,LOC_Os03g37930.1	21060413	21064968	Potassium transporter 21.	potassium transporter, putative, expressed	HAK21	HIGH-AFFINITY POTASSIUM(K+) TRANSPORTER 21	---	Q75G84 (UniProt)	K+ potassium transporter (IPR003855)	Biological Process: potassium ion transmembrane transport (GO:0071805),Cellular Component: membrane (GO:0016020),Molecular Function: potassium ion transmembrane transporter activity (GO:0015079)	0	0	44	0	0	0.254081	0	0	48.5176	1	1	1	5.62987	0.000669477	0.0260982
Os03g0610400	2	Os03t0610400-01,LOC_Os03g41390.1	23036228	23037437	Zinc finger, C2H2-like domain containing protein.	ZOS3-15 - C2H2 zinc finger protein, expressed	---	---	---	A2XJH1 (UniProt)	Zinc finger, C2H2 (IPR007087),Zinc finger, C2H2-like (IPR015880)	Cellular Component: intracellular (GO:0005622),Molecular Function: zinc ion binding (GO:0008270)	125	336	691	1.54744	3.75739	8.65647	123.593	306.244	761.947	1.30908	0.100994	1	2.62409	0.00148333	0.0487067
Os03g0624600	2	Os03t0624600-01,LOC_Os03g42630.1	23734580	23736564	No apical meristem (NAM) protein domain containing protein.	No apical meristem protein, putative, expressed	_	_	NAC	XP_002318549.1 (RefSeq)	No apical meristem (NAM) protein (IPR003441)	Biological Process: regulation of transcription, DNA-dependent (GO:0006355),Molecular Function: DNA binding (GO:0003677)	41	255	419	0.455937	2.56156	4.71514	40.5385	232.417	462.02	2.51935	0.00468831	0.34375	3.51059	0.000134622	0.00714066
Os03g0627900	2	Os03t0627900-01,LOC_Os03g42950.1	23947041	23954477	Similar to H0102C09.1 protein.	retrotransposon protein, putative, Ty3-gypsy subclass, expressed	---	---	---	Q25AL5 (UniProt)	Chromo domain (IPR023780)	---	19	106	397	0.0414212	0.208746	0.875828	18.7861	96.6127	437.761	2.36254	0.0140441	0.7109	4.5424	7.88e-06	0.00066835
Os03g0638400	2	Os03t0638400-01,LOC_Os03g43750.1	24466603	24473610	Similar to OSIGBa0153E02-OSIGBa0093I20.19 protein.	retrotransposon, putative, centromere-specific, expressed	---	---	---	Q01HQ6 (UniProt)	---	---	38	170	1283	0.202206	0.817152	6.9087	37.5723	154.945	1414.73	2.04401	0.012794	0.668769	5.23471	9.27e-09	2.13e-06
Os03g0660300	1	Os03t0660300-00	25884212	25884624	Auxin responsive SAUR protein domain containing protein.	---	SAUR15	SMALL AUXIN-UP RNA 15	---	Q75GP8 (UniProt)	Auxin responsive SAUR protein (IPR003676)	---	1	10	420	0.0362693	0.327629	15.4151	0.988744	9.1144	463.123	3.20448	0.0793583	1	8.87158	6.47e-10	2.24e-07
Os03g0660400	2	Os03t0660400-00,LOC_Os03g45850.1	25893155	25894879	Hypothetical conserved gene.	OsSAUR16 - Auxin-responsive SAUR gene family member, expressed	SAUR16	SMALL AUXIN-UP RNA 16	---	A3AL27 (UniProt)	Auxin responsive SAUR protein (IPR003676)	---	0	7	101	0	0.202821	3.27833	0	6.38008	111.37	2.88364	0.0830837	1	6.81211	1.08e-05	0.000871941
Os03g0663900	2	Os03t0663900-00,LOC_Os03g46110.1	26073641	26076622	Hypothetical conserved gene.	LTPL94 - Protease inhibitor/seed storage/LTP family protein precursor, expressed	---	---	---	NP_001050836.1 (RefSeq)	Bifunctional inhibitor/plant lipid transfer protein/seed storage (IPR016140)	---	0	13	121	0	0.150474	1.56899	0	11.8487	133.423	3.68355	0.0168022	0.792077	7.07064	3.37e-06	0.000327377
Os03g0664800	2	Os03t0664800-01,LOC_Os03g46200.1	26119968	26120832	Acyl-CoA N-acyltransferase domain containing protein.	acetyltransferase, GNAT family, putative, expressed	---	---	GNAT	NP_001150788.1 (RefSeq)	GCN5-related N-acetyltransferase (GNAT) domain (IPR000182),Acyl-CoA N-acyltransferase (IPR016181)	Biological Process: metabolic process (GO:0008152),Molecular Function: N-acetyltransferase activity (GO:0008080)	88	221	648	1.5239	3.45707	11.3555	87.0095	201.428	714.532	1.21102	0.139351	1	3.03775	0.00039358	0.0168299
Os03g0674900	2	Os03t0674900-00,LOC_Os03g47160.1	26691149	26691953	Hypothetical conserved gene.	expressed protein	---	---	---	Q10FA7 (UniProt)	---	---	4	79	115	0.0744309	1.32789	2.16546	3.95498	72.0038	126.807	4.18633	0.00127994	0.142537	5.00283	0.000138645	0.00728442
Os03g0678800	2	Os03t0678800-00,LOC_Os03g47530.1	26878142	26879719	Glycosyl transferase, family 8 protein.	glycosyl transferase 8 domain containing protein, putative, expressed	---	---	---	NP_001149414.1 (RefSeq)	Glycosyl transferase, family 8 (IPR002495)	Molecular Function: transferase activity, transferring glycosyl groups (GO:0016757)	18	102	182	0.170866	0.874633	1.74829	17.7974	92.9669	200.686	2.38505	0.0226324	0.978108	3.49521	0.00109998	0.0384075
Os03g0678900	1	Os03t0678900-00	26882047	26883280	---	---	---	---	---	---	---	---	0	6	38	0	0.154641	1.09717	0	5.46864	41.9016	2.69346	0.133468	1	5.42296	0.0010475	0.037079
Os03g0693800	1	Os03t0693800-00	27783892	27784581	Similar to Oxalate oxidase 1 (EC 1.2.3.4) (Germin).	---	_	_	---	Q851J9 (UniProt)	Germin (IPR001929),Cupin 1 (IPR006045),Cupin, RmlC-type (IPR011051),RmlC-like jelly roll fold (IPR014710),Germin, manganese binding site (IPR019780)	Cellular Component: apoplast (GO:0048046),Molecular Function: manganese ion binding (GO:0030145),Molecular Function: nutrient reservoir activity (GO:0045735)	0	22	65	0	0.431426	1.42795	0	20.0517	71.6737	4.39586	0.00481024	0.346085	6.18336	8.23e-05	0.00479006
Os03g0693900	2	Os03t0693900-00,LOC_Os03g48770.1	27788051	27788913	Similar to Oxalate oxidase 1 (EC 1.2.3.4) (Germin).	Cupin domain containing protein, expressed	_	_	---	Q851K0 (UniProt)	Germin (IPR001929),Cupin 1 (IPR006045),Cupin, RmlC-type (IPR011051),RmlC-like jelly roll fold (IPR014710),Germin, manganese binding site (IPR019780)	Cellular Component: apoplast (GO:0048046),Molecular Function: manganese ion binding (GO:0030145),Molecular Function: nutrient reservoir activity (GO:0045735)	0	58	408	0	0.909389	7.16634	0	52.8635	449.891	5.75124	1.25e-05	0.0040666	8.81663	8.36e-11	3.96e-08
Os03g0694500	2	Os03t0694500-01,LOC_Os03g48810.1	27812161	27815752	Similar to Permease 1.	nucleobase-ascorbate transporter, putative, expressed	---	---	---	NP_001105384.1 (RefSeq)	Xanthine/uracil/vitamin C permease (IPR006043)	Biological Process: transport (GO:0006810),Biological Process: transmembrane transport (GO:0055085),Cellular Component: membrane (GO:0016020),Molecular Function: transporter activity (GO:0005215)	76	353	639	0.583506	2.44822	4.96469	75.1446	321.738	704.608	2.09815	0.0111044	0.609472	3.22908	0.00016499	0.00841798
Os03g0709300	2	Os03t0709300-01,LOC_Os03g50160.1	28604432	28606325	Similar to Chemocyanin precursor (Basic blue protein) (Plantacyanin).	plastocyanin-like domain containing protein, putative, expressed	UCL9	UCLACYANIN-LIKE PROTEIN 9	---	B6SXE9 (UniProt)	Blue (type 1) copper domain (IPR000923),Plastocyanin-like (IPR003245),Cupredoxin (IPR008972)	Molecular Function: copper ion binding (GO:0005507),Molecular Function: electron carrier activity (GO:0009055)	329	994	2997	6.34255	17.31	58.4674	325.297	905.972	3304.71	1.47771	0.041705	1	3.3447	1.56e-05	0.00118951
Os03g0714100	2	Os03t0714100-01,LOC_Os03g50590.1	28890274	28891283	Conserved hypothetical protein.	expressed protein	---	---	---	NP_001173615.1 (RefSeq)	---	---	3	21	95	0.0444927	0.281339	1.42577	2.96623	19.1402	104.754	2.68991	0.0717356	1	5.14223	0.000338877	0.0150201
Os03g0724600	2	Os03t0724600-01,LOC_Os03g51470.1	29451096	29453625	Conserved hypothetical protein.	expressed protein	---	---	---	Q75GV4 (UniProt)	---	---	61	776	808	1.03363	11.878	13.855	60.3134	707.278	890.96	3.55173	2.36e-05	0.00666737	3.88481	5.09e-06	0.000459743
Os03g0734200	2	Os03t0734200-01,LOC_Os03g52380.1	30076355	30077045	Conserved hypothetical protein.	PIII5 - Proteinase inhibitor II family protein precursor, expressed	---	---	---	B8AR28 (UniProt)	---	---	66	150	441	1.65322	3.39408	11.1786	65.2571	136.716	486.279	1.06698	0.218043	1	2.89758	0.00123981	0.0421895
Os03g0734300	2	Os03t0734300-01,LOC_Os03g52390.1	30078324	30078929	Similar to Proteinase inhibitor type II CEVI57 precursor.	PIII1 - Proteinase inhibitor II family protein precursor, expressed	---	---	---	A2XLR0 (UniProt)	Proteinase inhibitor I20, Pin2 (IPR003465)	Molecular Function: serine-type endopeptidase inhibitor activity (GO:0004867)	1556	5655	14667	46.3373	152.124	441.999	1538.49	5154.2	16172.9	1.74424	0.020132	0.903587	3.394	2.19e-05	0.00159284
Os03g0734500	2	Os03t0734500-01,LOC_Os03g52410.1	30082332	30082953	Conserved hypothetical protein.	expressed protein	---	---	---	A3AMF3 (UniProt)	---	---	25	90	236	0.602058	1.95787	5.75135	24.7186	82.0296	260.231	1.73055	0.0823832	1	3.39612	0.000944179	0.0342934
Os03g0741100	2	Os03t0741100-01,LOC_Os03g53020.1	30406830	30409447	Basic helix-loop-helix dimerisation region bHLH domain containing protein.	helix-loop-helix DNA-binding domain containing protein, expressed	_	_	bHLH	F1DKB3 (UniProt)	Helix-loop-helix DNA-binding (IPR011598)	---	573	808	3432	6.67425	8.50164	40.4533	566.55	736.444	3784.37	0.378371	0.595006	1	2.73978	0.000266229	0.0124391
Os03g0745000	8	Os03t0745000-01,Os03t0745000-02,LOC_Os03g53340.5,LOC_Os03g53340.2,LOC_Os03g53340.4,LOC_Os03g53340.6,LOC_Os03g53340.1,LOC_Os03g53340.3	30603964	30607164	Similar to Heat stress transcription factor A-2a.	HSF-type DNA-binding domain containing protein, expressed	---	---	HSF	Q84MN7 (UniProt)	Heat shock factor (HSF)-type, DNA-binding (IPR000232),Winged helix-turn-helix transcription repressor DNA-binding (IPR011991)	Biological Process: regulation of transcription, DNA-dependent (GO:0006355),Cellular Component: nucleus (GO:0005634),Molecular Function: sequence-specific DNA binding transcription factor activity (GO:0003700),Molecular Function: sequence-specific DNA binding (GO:0043565)	42	401	613	0.196541	1.69508	2.90284	41.5273	365.488	675.939	3.13769	0.000298911	0.0478506	4.02476	7.14e-06	0.000617035
Os03g0757600	3	Os03t0757600-01,Os03t0757600-02,LOC_Os03g55050.1	31302708	31305227	Similar to Indole-3-acetate beta-glucosyltransferase.	UDP-glucoronosyl and UDP-glucosyl transferase domain containing protein, expressed	---	---	---	B6UCG2 (UniProt)	UDP-glucuronosyl/UDP-glucosyltransferase (IPR002213)	Biological Process: metabolic process (GO:0008152),Molecular Function: transferase activity, transferring hexosyl groups (GO:0016758)	59	1117	3835	0.362797	6.20452	23.8636	58.3359	1018.08	4228.75	4.12532	3.79e-07	0.000246648	6.1797	3.25e-12	2.87e-09
Os03g0760200	2	Os03t0760200-01,LOC_Os03g55240.1	31440748	31446119	Cytochrome P450 family protein.	cytochrome P450, putative, expressed	BEL	BENTAZON LETHAL	---	Q2LA61 (UniProt)	Cytochrome P450 (IPR001128),Cytochrome P450, E-class, group I (IPR002401),Cytochrome P450, conserved site (IPR017972)	Biological Process: oxidation-reduction process (GO:0055114),Molecular Function: iron ion binding (GO:0005506),Molecular Function: electron carrier activity (GO:0009055),Molecular Function: oxidoreductase activity, acting on paired donors, with incorporation or reduction of molecular oxygen (GO:0016705),Molecular Function: heme binding (GO:0020037)	113	1490	6336	0.665089	7.92193	37.7377	111.728	1358.05	6986.54	3.60347	4.44e-06	0.00181616	5.96651	7.73e-12	5.89e-09
Os03g0764100	2	Os03t0764100-01,LOC_Os03g55540.1	31604952	31606236	Zinc finger transcription factor ZF1.	ZOS3-18 - C2H2 zinc finger protein, expressed	_	_	C2H2	Q9AXE9 (UniProt)	Zinc finger, C2H2 (IPR007087),Zinc finger, C2H2-type/integrase, DNA-binding (IPR013087),Zinc finger, C2H2-like (IPR015880)	Cellular Component: intracellular (GO:0005622),Molecular Function: nucleic acid binding (GO:0003676),Molecular Function: zinc ion binding (GO:0008270)	758	1434	3959	8.83599	15.1001	46.7015	749.468	1307.01	4365.48	0.802326	0.257552	1	2.5422	0.000620007	0.0244148
Os03g0776900	2	Os03t0776900-01,LOC_Os03g56540.3	32208880	32210854	Similar to mitochondrial import inner membrane translocase subunit TIM14.	heat shock protein DnaJ, putative, expressed	_	_	---	NP_001148450.1 (RefSeq)	Heat shock protein DnaJ, N-terminal (IPR001623)	Molecular Function: heat shock protein binding (GO:0031072)	204	2586	3916	3.78657	43.3598	73.5559	201.704	2356.98	4318.07	3.54663	5.15e-06	0.00206121	4.42008	4.68e-08	8.46e-06
Os03g0777000	2	Os03t0777000-01,LOC_Os03g56580.1	32234311	32236602	Similar to NAC-domain containing protein 19 (ANAC019) (ANAC) (Abscicic-acid- responsive NAC).	no apical meristem protein, putative, expressed	NAC66	NAC DOMAIN-CONTAINING PROTEIN 66	NAC	F1DJT1 (UniProt)	No apical meristem (NAM) protein (IPR003441)	Biological Process: regulation of transcription, DNA-dependent (GO:0006355),Molecular Function: DNA binding (GO:0003677)	50	172	453	0.469568	1.45915	4.30512	49.4372	156.768	499.511	1.66496	0.0570712	1	3.33685	0.000260786	0.0122437
Os03g0781300	2	Os03t0781300-01,LOC_Os03g56860.1	32393527	32394464	Conserved hypothetical protein.	expressed protein	---	---	---	F2EFE7 (UniProt)	---	---	20	98	292	0.515636	2.28235	7.61824	19.7749	89.3212	321.981	2.17533	0.0280101	1	4.02523	9.69e-05	0.00547748
Os03g0790500	2	Os03t0790500-01,LOC_Os03g57640.1	32851425	32852782	Alpha/beta hydrolase fold-3 domain containing protein.	gibberellin receptor GID1L2, putative, expressed	_	_	---	NP_001148081.1 (RefSeq)	Lipase, GDXG, active site (IPR002168),Alpha/beta hydrolase fold-3 (IPR013094)	Biological Process: metabolic process (GO:0008152),Molecular Function: hydrolase activity (GO:0016787)	34	691	1800	0.375032	6.88511	20.0919	33.6173	629.805	1984.81	4.22763	6.28e-07	0.000366081	5.88365	8.88e-11	4.1e-08
Os03g0793800	3	Os03t0793800-01,LOC_Os03g57970.2,LOC_Os03g57970.1	33022996	33024100	Plant lipid transfer protein and hydrophobic protein, helical domain containing protein.	LTPL73 - Protease inhibitor/seed storage/LTP family protein precursor, expressed	_	_	---	B6UDW9 (UniProt)	Plant lipid transfer protein/seed storage/trypsin-alpha amylase inhibitor (IPR003612),Plant lipid transfer protein/hydrophobic protein, helical domain (IPR013770),Bifunctional inhibitor/plant lipid transfer protein/seed storage (IPR016140)	Biological Process: lipid transport (GO:0006869)	678	5430	6466	10.1661	73.5473	98.1111	670.369	4949.12	7129.88	2.88415	0.000147751	0.0282418	3.41085	1.15e-05	0.000926547
Os03g0793900	2	Os03t0793900-00,LOC_Os03g57980.1	33025902	33027430	Conserved hypothetical protein.	LTPL99 - Protease inhibitor/seed storage/LTP family protein precursor, expressed	_	_	---	Q852L4 (UniProt)	---	---	292	2143	1447	5.0045	33.1775	25.096	288.713	1953.22	1595.57	2.75814	0.000285056	0.0464062	2.46636	0.00104723	0.037079
Os03g0794200	2	Os03t0794200-00,LOC_Os03g58010.1	33034615	33035629	Similar to N-acetyltransferase.	acetyltransferase, GNAT family, putative, expressed	---	---	GNAT	NP_001150788.1 (RefSeq)	GCN5-related N-acetyltransferase (GNAT) domain (IPR000182),Acyl-CoA N-acyltransferase (IPR016181)	Biological Process: metabolic process (GO:0008152),Molecular Function: N-acetyltransferase activity (GO:0008080)	224	1259	1817	3.30576	16.7839	27.1354	221.479	1147.5	2003.56	2.37326	0.00167278	0.171844	3.17732	4.52e-05	0.00294752
Os03g0795600	2	Os03t0795600-01,LOC_Os03g58140.1	33098873	33101484	Uncharacterised protein family UPF0005 domain containing protein.	transmembrane BAX inhibitor motif-containing protein, putative, expressed	---	---	---	NP_001151352.1 (RefSeq)	Inhibitor of apoptosis-promoting Bax1-related (IPR006214)	---	0	5	39	0	0.042847	0.374395	0	4.5572	43.0042	2.47436	0.182432	1	5.45957	0.00096853	0.034949
Os03g0802500	2	Os03t0802500-01,LOC_Os03g58790.1	33482034	33484155	ATPase, AAA-type, core domain containing protein.	ATPase, putative, expressed	_	_	---	B6SVY2 (UniProt)	ATPase, AAA+ type, core (IPR003593),ATPase, AAA-type, core (IPR003959),ATPase, AAA-type, conserved site (IPR003960)	Molecular Function: nucleotide binding (GO:0000166),Molecular Function: ATP binding (GO:0005524),Molecular Function: nucleoside-triphosphatase activity (GO:0017111)	720	2163	4276	5.08249	13.7925	30.545	711.896	1971.45	4715.03	1.46952	0.0405049	1	2.72753	0.000265956	0.0124391
Os03g0803033	1	Os03t0803033-00	33510795	33511319	---	---	---	---	---	---	---	---	0	1	40	0	0.0257735	1.15491	0	0.91144	44.1069	0.93466	1	1	5.49528	0.000957575	0.034715
Os03g0807900	3	Os03t0807900-01,Os03t0807900-02,LOC_Os03g59320.1	33771756	33773624	Chaperonin-like RbcX family protein.	expressed protein	---	---	---	A2XN64 (UniProt)	Chaperonin-like RbcX (IPR003435)	---	9	85	185	0.106994	0.912811	2.22561	8.8987	77.4724	203.994	3.12202	0.00559248	0.385059	4.51879	9.49e-05	0.00540141
Os03g0815100	2	Os03t0815100-01,LOC_Os03g60080.1	34166099	34167546	Similar to OsNAC6 protein.	NAC domain-containing protein 67, putative, expressed	_	_	NAC	Q27JE5 (UniProt)	No apical meristem (NAM) protein (IPR003441)	Biological Process: regulation of transcription, DNA-dependent (GO:0006355),Molecular Function: DNA binding (GO:0003677)	1200	5266	18175	13.6278	54.0217	208.871	1186.49	4799.64	20041.1	2.01622	0.00834955	0.504386	4.07818	9.66e-07	0.000113329
Os03g0820300	2	Os03t0820300-01,LOC_Os03g60560.1	34424180	34425104	Similar to ZPT2-14.	ZOS3-21 - C2H2 zinc finger protein, expressed	_	_	C2H2	NP_001148033.1 (RefSeq)	Zinc finger, C2H2 (IPR007087),Zinc finger, C2H2-like (IPR015880)	Cellular Component: intracellular (GO:0005622),Molecular Function: zinc ion binding (GO:0008270)	67	6198	24877	1.08498	90.6656	407.666	66.2459	5649.11	27431.2	6.41405	1.87e-11	5.52e-08	8.69377	1.22e-16	5.44e-13
Os03g0820400	2	Os03t0820400-01,LOC_Os03g60570.1	34427699	34428613	Similar to ZPT2-13.	ZOS3-22 - C2H2 zinc finger protein, expressed	ZFP15	ZINC FINGER PROTEIN 15	C2H2	NP_001152566.1 (RefSeq)	Zinc finger, C2H2 (IPR007087),Zinc finger, C2H2-like (IPR015880)	Cellular Component: intracellular (GO:0005622),Molecular Function: zinc ion binding (GO:0008270)	43	740	4497	0.703941	10.9432	74.4989	42.516	674.466	4958.72	3.98767	9.41e-07	0.000531565	6.86582	6.7e-14	1.04e-10
Os03g0820500	1	Os03t0820500-01	34430457	34431364	Similar to WCOR719.	---	_	_	---	Q84TB6 (UniProt)	Actin-binding, cofilin/tropomyosin type (IPR002108)	Cellular Component: intracellular (GO:0005622),Molecular Function: actin binding (GO:0003779)	42	111	474	0.845601	2.01875	9.65725	41.5273	101.17	522.667	1.28465	0.148636	1	3.65376	9.43e-05	0.0053819
Os03g0830400	2	Os03t0830400-01,LOC_Os03g61490.1	34878043	34879009	PGPS/D12.	expressed protein	---	---	---	NP_001147615.1 (RefSeq)	Uncharacterised protein family Cys-rich (IPR006461)	---	173	817	1178	3.02734	12.9146	20.8603	171.053	744.647	1298.95	2.12211	0.00578079	0.393093	2.92483	0.000217955	0.010565
Os03g0838800	2	Os03t0838800-00,LOC_Os03g62230.1	35251282	35252606	Zinc finger, C2H2 domain containing protein.	ZOS3-24 - C2H2 zinc finger protein, expressed	---	---	C2H2	NP_001173706.1 (RefSeq)	Zinc finger, C2H2 (IPR007087),Zinc finger, C2H2-type/integrase, DNA-binding (IPR013087),Zinc finger, C2H2-like (IPR015880)	Cellular Component: intracellular (GO:0005622),Molecular Function: nucleic acid binding (GO:0003676),Molecular Function: zinc ion binding (GO:0008270)	94	401	988	1.06268	4.09507	11.3029	92.942	365.488	1089.44	1.97542	0.0129701	0.671141	3.55111	2.31e-05	0.00166519
Os03g0841600	2	Os03t0841600-01,LOC_Os03g62480.1	35380188	35382004	UDP-glucuronosyl/UDP-glucosyltransferase family protein.	anthocyanidin 5,3-O-glucosyltransferase, putative, expressed	---	---	---	B6TEH8 (UniProt)	UDP-glucuronosyl/UDP-glucosyltransferase (IPR002213)	Biological Process: metabolic process (GO:0008152),Molecular Function: transferase activity, transferring hexosyl groups (GO:0016758)	314	4193	7437	2.58859	31.225	62.0427	310.466	3821.67	8200.58	3.6217	4.02e-06	0.00169614	4.72322	1.08e-08	2.37e-06
Os03g0841700	2	Os03t0841700-02,LOC_Os03g62490.1	35382689	35385192	Similar to Prohibitin.	prohibitin-2, putative, expressed	---	---	---	NP_001104969.1 (RefSeq)	---	---	579	1919	2653	5.88397	17.6161	27.2827	572.483	1749.05	2925.39	1.61127	0.025769	1	2.35333	0.00147501	0.0484931
Os03g0853200	2	Os03t0853200-01,LOC_Os03g63620.1	35922768	35923937	Tetraspanin domain containing protein.	tetraspanin family protein, putative, expressed	---	---	---	B8ANQ8 (UniProt)	Tetraspanin (IPR018499)	Cellular Component: integral to membrane (GO:0016021)	93	457	1608	1.31546	5.83919	23.0164	91.9532	416.528	1773.1	2.17944	0.00504286	0.354199	4.26923	3.78e-07	5.08e-05
Os03g0860100	2	Os03t0860100-01,LOC_Os03g64260.1	36301489	36302407	Similar to Ethylene-responsive transcription factor 2 (Ethylene-responsive element binding factor 2) (EREBP-2) (AtERF2).	AP2 domain containing protein, expressed	ERF83	ETHYLENE RESPONSE FACTOR 83	AP2-EREBP	B8AP94 (UniProt)	Pathogenesis-related transcriptional factor/ERF, DNA-binding (IPR001471),DNA-binding, integrase-type (IPR016177)	Biological Process: regulation of transcription, DNA-dependent (GO:0006355),Molecular Function: DNA binding (GO:0003677),Molecular Function: sequence-specific DNA binding transcription factor activity (GO:0003700)	27	318	810	0.440086	4.68214	13.3603	26.6961	289.838	893.165	3.44055	9.56e-05	0.0199342	5.06423	6.13e-08	1.09e-05
Os04g0103900	1	Os04t0103900-01	258818	263006	Similar to Chalcone synthase.	---	_	_	---	Q01N31 (UniProt)	Chalcone/stilbene synthase, N-terminal (IPR001099),Polyketide synthase, type III (IPR011141),Chalcone/stilbene synthase, C-terminal (IPR012328),Thiolase-like, subgroup (IPR016038),Thiolase-like (IPR016039)	Biological Process: metabolic process (GO:0008152),Biological Process: biosynthetic process (GO:0009058),Molecular Function: catalytic activity (GO:0003824),Molecular Function: transferase activity, transferring acyl groups (GO:0016746),Molecular Function: transferase activity, transferring acyl groups other than amino-acyl groups (GO:0016747)	0	9	57	0	0.0717195	0.508845	0	8.20296	62.8524	3.2021	0.0543579	1	5.99667	0.00018621	0.00935315
Os04g0104900	2	Os04t0104900-01,LOC_Os04g01470.1	316366	319162	Similar to 0-methyltransferase (EC 2.1.1.6) (Fragment).	O-methyltransferase, putative, expressed	COMTL2	CAFFEIC ACID 3-O-METHYLTRANSFERASE LIKE 2	---	A3AQ43 (UniProt)	O-methyltransferase, family 2 (IPR001077),Winged helix-turn-helix transcription repressor DNA-binding (IPR011991),Plant methyltransferase dimerisation (IPR012967),O-methyltransferase, COMT, eukaryota (IPR016461)	Molecular Function: methyltransferase activity (GO:0008168),Molecular Function: O-methyltransferase activity (GO:0008171),Molecular Function: protein dimerization activity (GO:0046983)	80	103	1542	0.83976	0.976665	16.3798	79.0995	93.8784	1700.32	0.247123	0.764001	1	4.42599	2.6e-07	3.78e-05
Os04g0107900	6	Os04t0107900-01,Os04t0107900-02,Os04t0107900-03,Os04t0107900-04,Os04t0107900-05,LOC_Os04g01740.1	483234	486065	Non-protein coding transcript.	heat shock protein, putative, expressed	---	---	---	NONE	---	---	5	574	898	0.0289062	2.99762	5.2536	4.94372	523.167	990.2	6.72553	1.86e-10	3.25e-07	7.64598	1.64e-12	1.68e-09
Os04g0110100	2	Os04t0110100-01,LOC_Os04g01950.1	593318	594453	Concanavalin A-like lectin/glucanase domain containing protein.	legume lectins beta domain containing protein, putative, expressed	---	---	---	Q25AD7 (UniProt)	Legume lectin, beta chain (IPR001220),Concanavalin A-like lectin/glucanase (IPR008985),Concanavalin A-like lectin/glucanase, subgroup (IPR013320)	Molecular Function: binding (GO:0005488)	70	373	1274	0.923015	4.44286	16.9996	69.2121	339.967	1404.81	2.2963	0.00399713	0.306958	4.3432	4.42e-07	5.77e-05
Os04g0111200	3	Os04t0111200-01,LOC_Os04g02050.2,LOC_Os04g02050.1	646157	650134	Similar to ATP sulfurylase (Fragment).	bifunctional 3-phosphoadenosine 5-phosphosulfate synthetase, putative, expressed	---	---	---	Q01N37 (UniProt)	Sulphate adenylyltransferase (IPR002650),Rossmann-like alpha/beta/alpha sandwich fold (IPR014729)	Biological Process: sulfate assimilation (GO:0000103),Molecular Function: sulfate adenylyltransferase (ATP) activity (GO:0004781)	181	791	2331	1.45687	5.75125	18.9865	178.963	720.949	2570.33	2.01024	0.00716097	0.454	3.84422	1.62e-06	0.000176228
Os04g0111250	1	Os04t0111250-01	649031	650373	Conserved hypothetical protein.	---	---	---	---	NP_001173734.1 (RefSeq)	---	---	0	37	120	0	0.372785	1.35442	0	33.7233	132.321	5.11783	0.000509906	0.0709804	7.05876	2.52e-06	0.000251222
Os04g0121800	2	Os04t0121800-01,LOC_Os04g03164.1	1320596	1321461	Hypothetical conserved gene.	expressed protein	---	---	---	B9FD46 (UniProt)	---	---	361	470	1854	9.14974	10.7608	47.5522	356.937	428.377	2044.36	0.263213	0.720509	1	2.51791	0.000972198	0.0350488
Os04g0150300	2	Os04t0150300-01,LOC_Os04g06590.1	3465245	3470783	Conserved hypothetical protein.	expressed protein	---	---	---	A3AQN5 (UniProt)	---	---	41	442	1635	0.198304	1.93114	8.00248	40.5385	402.857	1802.87	3.3129	5.84e-05	0.0136729	5.47486	1.05e-09	3.46e-07
Os04g0174500	2	Os04t0174500-00,LOC_Os04g09520.1	5095629	5098648	---	LTPL59 - Protease inhibitor/seed storage/LTP family protein precursor, putative, expressed	---	---	---	---	---	---	0	21	59	0	0.238583	0.750911	0	19.1402	65.0577	4.33201	0.00583401	0.39572	6.04565	0.000130241	0.00693673
Os04g0178300	5	Os04t0178300-01,Os04t0178300-02,LOC_Os04g09900.1,LOC_Os04g09900.2,LOC_Os04g09900.3	5318060	5326427	Similar to Syn-copalyl diphosphate synthase.	ent-kaurene synthase, chloroplast precursor, putative, expressed	---	---	---	Q0JF02 (UniProt)	Terpene synthase-like (IPR001906),Terpene synthase, metal-binding domain (IPR005630),Terpenoid cylases/protein prenyltransferase alpha-alpha toroid (IPR008930)	Biological Process: metabolic process (GO:0008152),Molecular Function: magnesium ion binding (GO:0000287),Molecular Function: lyase activity (GO:0016829)	1789	10689	26126	8.26583	44.6125	122.154	1768.86	9742.39	28808.4	2.46145	0.00227833	0.211434	4.0256	3.09e-06	0.000300249
Os04g0179100	2	Os04t0179100-01,LOC_Os04g10000.1	5380095	5381565	Similar to OSIGBa0109M01.2 protein.	sex determination protein tasselseed-2, putative, expressed	---	---	---	Q01M91 (UniProt)	2,3-dihydro-2,3-dihydroxybenzoate dehydrogenase (IPR003560),NAD(P)-binding domain (IPR016040)	Biological Process: enterobactin biosynthetic process (GO:0009239),Biological Process: oxidation-reduction process (GO:0055114),Molecular Function: nucleotide binding (GO:0000166),Molecular Function: 2,3-dihydro-2,3-dihydroxybenzoate dehydrogenase activity (GO:0008667)	166	813	1730	2.25027	9.95545	23.7319	164.132	741.001	1907.62	2.17462	0.00419877	0.315688	3.53885	9.63e-06	0.000787024
Os04g0179200	1	Os04t0179200-01	5385722	5387215	Similar to Stem secoisolariciresinol dehydrogenase (Fragment).	---	MAS	MOMILACTONE A SYNTHASE	---	Q01M90 (UniProt)	Short-chain dehydrogenase/reductase SDR (IPR002198),Glucose/ribitol dehydrogenase (IPR002347),NAD(P)-binding domain (IPR016040),Short-chain dehydrogenase/reductase, conserved site (IPR020904)	Biological Process: metabolic process (GO:0008152),Molecular Function: nucleotide binding (GO:0000166),Molecular Function: oxidoreductase activity (GO:0016491)	473	1085	4361	5.60535	11.6149	52.2982	467.676	988.913	4808.76	1.08033	0.130148	1	3.36208	1.24e-05	0.000985264
Os04g0179700	2	Os04t0179700-01,LOC_Os04g10060.1	5428338	5434028	Syn-pimara-7,15-diene synthase.	ent-kaurene synthase, chloroplast precursor, putative, expressed	KS4	ENT-KAURENE SYNTHASE 4	---	Q0JEZ8 (UniProt)	Terpene synthase-like (IPR001906),Terpene synthase, metal-binding domain (IPR005630),Terpenoid cylases/protein prenyltransferase alpha-alpha toroid (IPR008930),Terpenoid synthase (IPR008949)	Biological Process: metabolic process (GO:0008152),Molecular Function: magnesium ion binding (GO:0000287),Molecular Function: lyase activity (GO:0016829)	71	141	1692	0.384221	0.689264	9.26579	70.2008	128.513	1865.72	0.872355	0.263736	1	4.7321	4.69e-08	8.46e-06
Os04g0197350	1	Os04t0197350-01	6644261	6646793	Hypothetical conserved gene.	---	---	---	---	C8TF43 (UniProt)	---	---	0	37	155	0	0.197651	0.927566	0	33.7233	170.914	5.11783	0.000395161	0.0577265	7.42555	4.8e-07	6.17e-05
Os04g0204100	2	Os04t0204100-00,LOC_Os04g12720.1	7031137	7033483	Similar to H0825G02.3 protein.	indole-3-acetate beta-glucosyltransferase, putative, expressed	---	---	---	Q01LT7 (UniProt)	UDP-glucuronosyl/UDP-glucosyltransferase (IPR002213)	Biological Process: metabolic process (GO:0008152),Molecular Function: transferase activity, transferring hexosyl groups (GO:0016758)	1	28	236	0.00799744	0.20228	1.90995	0.988744	25.5203	260.231	4.68991	0.00359335	0.286425	8.03998	1.22e-07	1.96e-05
Os04g0206300	1	Os04t0206300-00	7141593	7142740	Similar to OSIGBa0147O06.5 protein.	---	---	---	---	Q01LU0 (UniProt)	Peptidase, cysteine peptidase active site (IPR000169),Peptidase C1A, papain C-terminal (IPR000668),Peptidase C1A, papain (IPR013128),Proteinase inhibitor I29, cathepsin propeptide (IPR013201)	Biological Process: proteolysis (GO:0006508),Molecular Function: cysteine-type endopeptidase activity (GO:0004197),Molecular Function: cysteine-type peptidase activity (GO:0008234)	0	34	254	0	0.442362	3.7021	0	30.989	280.079	4.9995	0.000321552	0.0500294	8.13483	1.05e-08	2.34e-06
Os04g0206600	1	Os04t0206600-01	7156820	7159820	UDP-glucuronosyl/UDP-glucosyltransferase family protein.	---	_	_	---	Q01LT7 (UniProt)	UDP-glucuronosyl/UDP-glucosyltransferase (IPR002213)	Biological Process: metabolic process (GO:0008152),Molecular Function: transferase activity, transferring hexosyl groups (GO:0016758)	0	23	70	0	0.169047	0.576358	0	20.9631	77.1871	4.45701	0.00401724	0.306958	6.28886	5.7e-05	0.00356469
Os04g0209200	2	Os04t0209200-01,LOC_Os04g13210.1	7301573	7312295	Similar to MRP-like ABC transporter.	multidrug resistance-associated protein, putative, expressed	MRP9	MULTIDRUG RESISTANCE-ASSOCIATED PROTEIN 9	---	Q8GU65 (UniProt)	ABC transporter, transmembrane domain (IPR001140),ABC transporter-like (IPR003439),ATPase, AAA+ type, core (IPR003593),ABC transporter, transmembrane domain, type 1 (IPR011527),ABC transporter, conserved site (IPR017871),ABC transporter, integral membrane type 1 (IPR017940)	Biological Process: transport (GO:0006810),Biological Process: transmembrane transport (GO:0055085),Cellular Component: integral to membrane (GO:0016021),Molecular Function: nucleotide binding (GO:0000166),Molecular Function: ATP binding (GO:0005524),Molecular Function: ATPase activity (GO:0016887),Molecular Function: nucleoside-triphosphatase activity (GO:0017111),Molecular Function: ATPase acti…	161	536	2780	0.590802	1.77674	10.3233	159.188	488.532	3065.43	1.61772	0.0287242	1	4.26729	1.65e-07	2.51e-05
Os04g0210250	1	Os04t0210250-01	7423769	7427851	Hypothetical gene.	---	---	---	---	Q7XC16 (UniProt)	---	---	68	325	1999	0.336723	1.45375	10.017	67.2346	296.218	2204.24	2.13938	0.00593947	0.400341	5.03494	6.14e-09	1.48e-06
Os04g0280500	2	Os04t0280500-00,LOC_Os04g21130.1	11894682	11898544	Similar to Non-S-locus F-box-like protein 2011 (Fragment).	F-box protein PP2-B1, putative, expressed	---	---	---	A0ELV0 (UniProt)	---	---	4	223	97	0.0526973	2.65385	1.29318	3.95498	203.251	106.959	5.68345	5.68e-06	0.00223834	4.75725	0.000118647	0.00643394
Os04g0339400	2	Os04t0339400-01,LOC_Os04g27060.1	16001490	16005331	Aldo/keto reductase family protein.	oxidoreductase, aldo/keto reductase family protein, putative, expressed	---	---	---	Q01LN8 (UniProt)	Aldo/keto reductase (IPR001395),NADP-dependent oxidoreductase domain (IPR023210)	---	126	15022	14616	1.31892	142.043	154.824	124.582	13691.7	16116.7	6.78006	1.45e-12	6.51e-09	7.01532	4.2e-13	5.26e-10
Os04g0345500	2	Os04t0345500-00,LOC_Os04g27800.1	16426989	16428906	---	expressed protein	---	---	---	---	---	---	11	61	245	0.513306	2.57133	11.5694	10.8762	55.5979	270.155	2.35386	0.0296187	1	4.63454	3.7e-05	0.00248946
Os04g0352066	2	Os04t0352066-00,LOC_Os04g28390.1	16801977	16802306	Conserved hypothetical protein.	expressed protein	---	---	---	B9FEL4 (UniProt)	---	---	35	123	974	1.5887	5.0434	44.7397	34.606	112.107	1074	1.69578	0.0439622	1	4.95583	8.19e-08	1.4e-05
Os04g0354400	3	Os04t0354400-00,LOC_Os04g28600.1,LOC_Os04g28570.1	16915607	16933860	Similar to OSIGBa0092G14.8 protein.	male sterility protein, putative, expressed	---	---	---	Q01KX4 (UniProt)	Male sterility, NAD-binding (IPR013120),NAD(P)-binding domain (IPR016040)	Molecular Function: nucleotide binding (GO:0000166)	0	15	106	0	0.112136	0.887719	0	13.6716	116.883	3.87495	0.0118074	0.630934	6.88122	7.21e-06	0.000622146
Os04g0372700	2	Os04t0372700-01,LOC_Os04g30420.1	18168723	18172037	Similar to Quinone-oxidoreductase QR1 (Fragment).	dehydrogenase, putative, expressed	---	---	---	Q01KT3 (UniProt)	Alcohol dehydrogenase superfamily, zinc-type (IPR002085),GroES-like (IPR011032),Alcohol dehydrogenase GroES-like (IPR013154)	Biological Process: oxidation-reduction process (GO:0055114),Molecular Function: zinc ion binding (GO:0008270),Molecular Function: oxidoreductase activity (GO:0016491)	25	127	322	0.250489	1.14946	3.26485	24.7186	115.753	355.061	2.22738	0.0199109	0.896806	3.8444	0.00011557	0.00632002
Os04g0373400	2	Os04t0373400-01,LOC_Os04g30490.1	18212826	18216756	Similar to MATE efflux family protein, expressed.	MATE efflux family protein, putative, expressed	---	---	---	Q10A00 (UniProt)	Multi antimicrobial extrusion protein (IPR002528)	Biological Process: drug transmembrane transport (GO:0006855),Biological Process: transmembrane transport (GO:0055085),Cellular Component: membrane (GO:0016020),Molecular Function: drug transmembrane transporter activity (GO:0015238),Molecular Function: antiporter activity (GO:0015297)	508	2436	3689	3.50181	15.1688	25.7334	502.282	2220.27	4067.76	2.14416	0.00343015	0.27803	3.01767	6.81e-05	0.00409994
Os04g0395800	2	Os04t0395800-01,LOC_Os04g32480.1	19492574	19497154	Tify domain containing protein.	zinc-finger protein, putative, expressed	TIFY9	TIFY GENE 9	Tify	A2XSX6 (UniProt)	Tify (IPR010399),CO/COL/TOC1, conserved site (IPR018467)	Molecular Function: protein binding (GO:0005515)	18	75	383	0.279695	1.05273	6.0224	17.7974	68.358	422.324	1.94144	0.0469507	1	4.56861	9.51e-06	0.000782596
Os04g0398000	3	Os04t0398000-01,Os04t0398000-02,LOC_Os04g32620.1	19651659	19656024	Pathogenesis-related transcriptional factor and ERF domain containing protein.	ethylene-responsive transcription factor ERF114, putative, expressed	---	---	AP2-EREBP	NP_001052669.1 (RefSeq)	Pathogenesis-related transcriptional factor/ERF, DNA-binding (IPR001471),DNA-binding, integrase-type (IPR016177)	Biological Process: regulation of transcription, DNA-dependent (GO:0006355),Molecular Function: DNA binding (GO:0003677),Molecular Function: sequence-specific DNA binding transcription factor activity (GO:0003700)	238	958	1901	0.924068	3.35997	7.4691	235.321	873.16	2096.18	1.89161	0.0111346	0.610045	3.15506	5.19e-05	0.00330528
Os04g0405300	2	Os04t0405300-01,LOC_Os04g33240.1	20109574	20110741	Similar to Stem secoisolariciresinol dehydrogenase (Fragment).	sex determination protein tasselseed-2, putative, expressed	---	---	---	Q01L41 (UniProt)	Short-chain dehydrogenase/reductase SDR (IPR002198),Glucose/ribitol dehydrogenase (IPR002347),NAD(P)-binding domain (IPR016040),Short-chain dehydrogenase/reductase, conserved site (IPR020904)	Biological Process: metabolic process (GO:0008152),Molecular Function: nucleotide binding (GO:0000166),Molecular Function: oxidoreductase activity (GO:0016491)	67	540	792	0.948589	6.90622	11.3472	66.2459	492.178	873.317	2.89328	0.000478911	0.0676462	3.7206	1.35e-05	0.00105587
Os04g0406600	1	Os04t0406600-01	20169585	20171246	Prephenate dehydratase domain containing protein.	---	---	---	---	Q01L56 (UniProt)	Prephenate dehydratase (IPR001086),Prephenate dehydratase, conserved site (IPR018528)	Biological Process: L-phenylalanine biosynthetic process (GO:0009094),Molecular Function: prephenate dehydratase activity (GO:0004664)	1285	3685	7615	11.5814	30.0012	69.4524	1270.54	3358.66	8396.85	1.40245	0.0522603	1	2.72441	0.000308692	0.013953
Os04g0414500	2	Os04t0414500-01,LOC_Os04g33820.1	20485788	20487086	Similar to H0622F05.2 protein.	OsFBX132 - F-box domain containing protein, expressed	_	_	---	Q01L94 (UniProt)	---	---	7	4	182	0.0807194	0.0416661	2.12378	6.92121	3.64576	200.686	-0.924804	0.628512	1	4.85778	9.19e-05	0.00527276
Os04g0419100	1	Os04t0419100-01	20716594	20717566	Conserved hypothetical protein.	---	---	---	---	B8ATQ0 (UniProt)	---	---	2	61	157	0.0307898	0.8483	2.44588	1.97749	55.5979	173.12	4.81329	0.000658427	0.0857517	6.45196	5.45e-06	0.000488932
Os04g0429050	1	Os04t0429050-00	21248865	21249599	Similar to OSIGBa0093L02.1 protein.	---	ERF100	ETHYLENE RESPONSE FACTOR 100	---	Q01LG6 (UniProt)	Pathogenesis-related transcriptional factor/ERF, DNA-binding (IPR001471),DNA-binding, integrase-type (IPR016177)	Biological Process: regulation of transcription, DNA-dependent (GO:0006355),Molecular Function: DNA binding (GO:0003677),Molecular Function: sequence-specific DNA binding transcription factor activity (GO:0003700)	10	35	152	0.203799	0.644337	3.13476	9.88744	31.9004	167.606	1.68991	0.154337	1	4.08334	0.000603047	0.0239168
Os04g0432100	1	Os04t0432100-00	21424187	21425721	Transcription factor GRAS domain containing protein.	---	---	---	---	Q7XQP2 (UniProt)	Transcription factor GRAS (IPR005202)	---	124	515	1319	1.21005	4.53974	13.0252	122.604	469.392	1454.43	1.93678	0.0122451	0.649787	3.56837	1.32e-05	0.00103783
Os04g0446000	2	Os04t0446000-01,LOC_Os04g36830.1	22231245	22239010	Similar to OSIGBa0140O07.11 protein.	DUF567 domain containing protein, putative, expressed	---	---	---	Q01J32 (UniProt)	Tubby, C-terminal (IPR000007),Protein of unknown function DUF567 (IPR007612)	---	51	220	529	0.121821	0.474699	1.2787	50.426	200.517	583.314	1.99149	0.0206394	0.916725	3.53203	8.84e-05	0.00511041
Os04g0447700	2	Os04t0447700-01,LOC_Os04g37490.1	22323860	22326907	Similar to Polyketide reductase.	oxidoreductase, aldo/keto reductase family protein, putative, expressed	---	---	---	Q01J82 (UniProt)	Aldo/keto reductase (IPR001395),Aldo/keto reductase, conserved site (IPR018170),Aldo/keto reductase subgroup (IPR020471),NADP-dependent oxidoreductase domain (IPR023210)	Biological Process: oxidation-reduction process (GO:0055114),Molecular Function: oxidoreductase activity (GO:0016491)	79	265	586	0.863765	2.61733	6.48373	78.1108	241.532	646.166	1.62862	0.0494108	1	3.04831	0.000409112	0.0173983
Os04g0451700	2	Os04t0451700-01,LOC_Os04g37880.1	22530922	22531513	Conserved hypothetical protein.	expressed protein	---	---	---	A2XU30 (UniProt)	---	---	25	54	239	0.632568	1.23425	6.11962	24.7186	49.2178	263.539	0.993582	0.333351	1	3.41435	0.00103383	0.0367926
Os04g0463500	4	Os04t0463500-01,LOC_Os04g38950.3,LOC_Os04g38950.1,LOC_Os04g38950.2	23139158	23142821	Similar to Anthranilate synthase beta chain.	class I glutamine amidotransferase, putative, expressed	ASB1	ANTHRANILATE SYNTHASE BETA-SUBUNIT 1	---	B6TJE4 (UniProt)	Carbamoyl-phosphate synthase, GATase domain (IPR001317),Anthranilate synthase component II/delta crystallin (IPR006220),Anthranilate synthase, glutamine amidotransferase (IPR006221),Glutamine amidotransferase superfamily (IPR011702),Glutamine amidotransferase type 1 (IPR017926)	Biological Process: glutamine metabolic process (GO:0006541),Biological Process: metabolic process (GO:0008152),Biological Process: biosynthetic process (GO:0009058),Molecular Function: catalytic activity (GO:0003824)	564	1057	3181	5.32678	9.01788	30.4025	557.652	963.392	3507.6	0.788759	0.268211	1	2.65305	0.00039779	0.0169912
Os04g0469000	2	Os04t0469000-01,LOC_Os04g39350.1	23422507	23423339	Heavy metal transport/detoxification protein domain containing protein.	heavy metal associated domain containing protein, expressed	---	---	---	Q01IL4 (UniProt)	---	---	62	118	426	1.31359	2.25837	9.13352	61.3021	107.55	469.739	0.810998	0.357545	1	2.93785	0.00122524	0.0418772
Os04g0488700	3	Os04t0488700-01,Os04t0488700-02,LOC_Os04g41160.1	24416321	24418474	Similar to protein kinase KIPK.	protein kinase, putative, expressed	---	---	---	NP_001148148.1 (RefSeq)	Protein kinase, catalytic domain (IPR000719),AGC-kinase, C-terminal (IPR000961),Serine/threonine-protein kinase, catalytic domain (IPR002290),Serine/threonine-protein kinase, active site (IPR008271),Protein kinase-like domain (IPR011009),Serine/threonine-protein kinase-like domain (IPR017442)	Biological Process: protein phosphorylation (GO:0006468),Molecular Function: protein kinase activity (GO:0004672),Molecular Function: protein serine/threonine kinase activity (GO:0004674),Molecular Function: ATP binding (GO:0005524),Molecular Function: transferase activity, transferring phosphorus-containing groups (GO:0016772)	187	695	1219	1.37242	4.60759	9.05334	184.895	633.451	1344.16	1.77653	0.0197391	0.89116	2.86192	0.000290743	0.0133163
Os04g0499700	2	Os04t0499700-00,LOC_Os04g42160.1	24961922	24962457	---	hypothetical protein	---	---	---	---	---	---	1	43	45	0.0380183	1.47674	1.73127	0.988744	39.1919	49.6203	5.30882	0.00251841	0.226198	5.64919	0.00122906	0.0419708
Os04g0517100	2	Os04t0517100-01,LOC_Os04g43680.1	25843038	25844912	Similar to OSIGBa0145M07.4 protein.	MYB family transcription factor, putative, expressed	_	_	MYB	Q01J53 (UniProt)	Homeodomain-like (IPR009057),Homeodomain-related (IPR012287),Myb, DNA-binding (IPR014778),Myb transcription factor (IPR015495),Transcription regulator HTH, Myb-type, DNA-binding (IPR017930)	Biological Process: regulation of transcription, DNA-dependent (GO:0006355),Molecular Function: DNA binding (GO:0003677),Molecular Function: protein binding (GO:0005515)	1279	2533	6516	10.2178	18.2796	52.6778	1264.6	2308.68	7185.02	0.868382	0.221939	1	2.50631	0.000760987	0.0290627
Os04g0533900	2	Os04t0533900-01,LOC_Os04g45130.1	26684582	26687711	Heavy metal transport/detoxification protein domain containing protein.	heavy-metal-associated domain-containing protein, putative, expressed	---	---	---	Q01II0 (UniProt)	Heavy metal-associated domain, HMA (IPR006121)	Biological Process: metal ion transport (GO:0030001),Molecular Function: metal ion binding (GO:0046872)	136	668	1548	0.69386	3.0786	7.99214	134.469	608.842	1706.94	2.17879	0.00455361	0.336442	3.66606	6.32e-06	0.00055264
Os04g0537100	1	Os04t0537100-01	26831005	26831867	Similar to Auxin-induced protein X15.	---	SAUR19	SMALL AUXIN-UP RNA 19	---	Q01JF8 (UniProt)	Auxin responsive SAUR protein (IPR003676)	---	23	67	351	0.399214	1.0505	6.16516	22.7411	61.0665	387.038	1.42508	0.142878	1	4.0891	5.72e-05	0.00356903
Os04g0538000	3	Os04t0538000-01,Os04t0538000-02,LOC_Os04g45480.1	26913320	26919727	Hypothetical gene.	heat shock protein STI, putative, expressed	---	---	---	longestORF	---	---	38	163	312	0.204091	0.790809	1.69572	37.5723	148.565	344.034	1.98335	0.0318009	1	3.19481	0.000799588	0.0301414
Os04g0538300	2	Os04t0538300-00,LOC_Os04g45510.1	26925798	26927110	Hypothetical conserved gene.	expressed protein	---	---	---	NP_001174027.1 (RefSeq)	---	---	5	14	90	0.104312	0.263837	1.90006	4.94372	12.7602	99.2406	1.36798	0.368301	1	4.32726	0.0014588	0.0481232
Os04g0545600	2	Os04t0545600-01,LOC_Os04g46130.1	27333688	27335203	Similar to Uclacyanin 3-like protein.	plastocyanin-like domain containing protein, putative, expressed	UCL15	UCLACYANIN-LIKE PROTEIN 15	---	Q01J20 (UniProt)	Plastocyanin-like (IPR003245),Cupredoxin (IPR008972)	Molecular Function: copper ion binding (GO:0005507),Molecular Function: electron carrier activity (GO:0009055)	37	251	743	0.642214	3.93546	13.0505	36.5835	228.772	819.286	2.64464	0.00209143	0.197913	4.4851	9.65e-07	0.000113329
Os04g0556400	2	Os04t0556400-01,LOC_Os04g46970.1	27843255	27848331	Similar to UDP-glycosyltransferase UGT93B9.	glucosyltransferase, putative, expressed	---	---	---	C4MF51 (UniProt)	UDP-glucuronosyl/UDP-glucosyltransferase (IPR002213)	Biological Process: metabolic process (GO:0008152),Molecular Function: transferase activity, transferring hexosyl groups (GO:0016758)	17	154	560	0.0811752	0.664261	2.70596	16.8087	140.362	617.497	3.06187	0.00110562	0.127297	5.19916	2.05e-07	3.04e-05
Os04g0561500	3	Os04t0561500-01,Os04t0561500-02,LOC_Os04g47360.1	28108757	28113606	Similar to Prolyl endopeptidase (EC 3.4.21.26) (Post-proline cleaving enzyme) (PE).	OsPOP9 - Putative Prolyl Oligopeptidase homologue, expressed	---	---	---	E5GCD4 (UniProt)	Peptidase S9, prolyl oligopeptidase, catalytic domain (IPR001375),Peptidase S9A, prolyl oligopeptidase (IPR002470),Peptidase S9, serine active site (IPR002471),Peptidase S9A/B/C, oligopeptidase, N-terminal beta-propeller (IPR004106),Peptidase S9A, oligopeptidase, N-terminal (IPR023302)	Biological Process: proteolysis (GO:0006508),Molecular Function: serine-type endopeptidase activity (GO:0004252),Molecular Function: serine-type peptidase activity (GO:0008236),Molecular Function: serine-type exopeptidase activity (GO:0070008)	640	8072	5964	3.15976	35.9996	29.7968	632.796	7357.15	6576.34	3.53933	6.64e-06	0.00252536	3.37747	1.51e-05	0.0011618
Os04g0573000	2	Os04t0573000-01,LOC_Os04g48390.1	28862600	28869130	Major facilitator superfamily MFS_1 protein.	uncharacterized membrane protein, putative, expressed	_	_	---	B8AT51 (UniProt)	SPX, N-terminal (IPR004331),Major facilitator superfamily (IPR011701),Major facilitator superfamily domain, general substrate transporter (IPR016196)	Biological Process: transmembrane transport (GO:0055085),Cellular Component: integral to membrane (GO:0016021)	1	15	52	0.0052614	0.0712913	0.276862	0.988744	13.6716	57.339	3.78944	0.0526833	1	5.85778	0.00100111	0.0358912
Os04g0578000	2	Os04t0578000-01,LOC_Os04g48850.1	29131810	29134682	Similar to 1-aminocyclopropane-1-carboxylate synthase (EC 4.4.1.14) (Fragment).	aminotransferase, classes I and II, domain containing protein, expressed	ACS2	ACC SYNTHASE 2	---	Q01KI9 (UniProt)	1-aminocyclopropane-1-carboxylate synthase (IPR001176),Aminotransferases, class-I, pyridoxal-phosphate-binding site (IPR004838),Aminotransferase, class I/classII (IPR004839),Pyridoxal phosphate-dependent transferase, major region, subdomain 2 (IPR015422),Pyridoxal phosphate-dependent transferase, major domain (IPR015424)	Biological Process: biosynthetic process (GO:0009058),Biological Process: 1-aminocyclopropane-1-carboxylate biosynthetic process (GO:0042218),Molecular Function: catalytic activity (GO:0003824),Molecular Function: transferase activity, transferring nitrogenous groups (GO:0016769),Molecular Function: 1-aminocyclopropane-1-carboxylate synthase activity (GO:0016847),Molecular Function: pyridoxal pho…	245	487	2715	1.67959	3.01585	18.835	242.242	443.871	2993.76	0.873691	0.229401	1	3.62743	4.45e-06	0.000412468
Os04g0581100	2	Os04t0581100-01,LOC_Os04g49210.1	29338950	29341166	2OG-Fe(II) oxygenase domain containing protein.	naringenin,2-oxoglutarate 3-dioxygenase, putative, expressed	_	_	---	XP_002872519.1 (RefSeq)	Oxoglutarate/iron-dependent oxygenase (IPR005123)	Biological Process: oxidation-reduction process (GO:0055114),Molecular Function: oxidoreductase activity (GO:0016491),Molecular Function: oxidoreductase activity, acting on paired donors, with incorporation or reduction of molecular oxygen, 2-oxoglutarate as one donor, and incorporation of one atom each of oxygen into both donors (GO:0016706)	180	545	1812	1.42584	3.89976	14.525	177.974	496.735	1998.04	1.48081	0.0476507	1	3.48885	1.28e-05	0.0010157
Os04g0588350	1	Os04t0588350-00	29730813	29732483	Similar to nucleotidyltransferase family protein.	---	---	---	---	NP_565611.1 (RefSeq)	Nucleotidyl transferase domain (IPR002934),Poly(A) polymerase, RNA-binding domain (IPR007010),Poly(A) polymerase, central domain (IPR007012),Nucleotidyltransferase, class I, C-terminal-like (IPR011068),Poly(A) polymerase (IPR014492)	Biological Process: transcription, DNA-dependent (GO:0006351),Biological Process: RNA 3'-end processing (GO:0031123),Biological Process: RNA polyadenylation (GO:0043631),Cellular Component: nucleus (GO:0005634),Molecular Function: RNA binding (GO:0003723),Molecular Function: polynucleotide adenylyltransferase activity (GO:0004652),Molecular Function: nucleotidyltransferase activity (GO:0016779)	15	108	194	0.134463	0.87454	1.75984	14.8312	98.4356	213.919	2.73055	0.00975896	0.562128	3.85036	0.000381902	0.016494
Os04g0597600	3	Os04t0597600-01,LOC_Os04g50940.2,LOC_Os04g50940.1	30156252	30159323	TGF-beta receptor, type I/II extracellular region family protein.	peptide transporter PTR2, putative, expressed	PTR5	PROTEIN TRANSPORTER 5	---	Q7XNU7 (UniProt)	Oligopeptide transporter (IPR000109),Major facilitator superfamily domain, general substrate transporter (IPR016196)	Biological Process: oligopeptide transport (GO:0006857),Cellular Component: membrane (GO:0016020),Molecular Function: transporter activity (GO:0005215)	2	16	114	0.00975209	0.0704744	0.562512	1.97749	14.583	125.705	2.88255	0.0756842	1	5.99023	6.3e-05	0.00384806
Os04g0600200	2	Os04t0600200-01,LOC_Os04g51150.1	30287153	30289864	Homodimeric diiron-carboxylate protein, Cyanide-resistant respiration in mitochondria, Reactive oxygen species (ROS) scavenging	transposon protein, putative, unclassified, expressed	AOX1A	ALTERNATIVE OXIDASE 1A	---	O82807 (UniProt)	Alternative oxidase (IPR002680)	Biological Process: respiratory gaseous exchange (GO:0007585),Biological Process: oxidation-reduction process (GO:0055114),Cellular Component: mitochondrial envelope (GO:0005740)	756	6043	9425	7.45509	53.8304	94.0528	747.491	5507.83	10392.7	2.88136	0.000176635	0.0324704	3.79737	2.05e-06	0.000214788
Os04g0600300	2	Os04t0600300-01,LOC_Os04g51160.1	30291461	30293040	Homodimeric diiron-carboxylate protein, Cyanide-resistant respiration in mitochondria, Reactive oxygen species (ROS) scavenging	transposon protein, putative, unclassified, expressed	AOX1B	ALTERNATIVE OXIDASE 1B	---	O82766 (UniProt)	Alternative oxidase (IPR002680)	Biological Process: respiratory gaseous exchange (GO:0007585),Biological Process: oxidation-reduction process (GO:0055114),Cellular Component: mitochondrial envelope (GO:0005740)	273	1745	5190	3.00465	17.3488	57.8039	269.927	1590.46	5722.87	2.55881	0.000606624	0.0803673	4.4061	4.85e-08	8.71e-06
Os04g0608800	5	Os04t0608800-01,Os04t0608800-02,LOC_Os04g51940.2,LOC_Os04g51940.1,LOC_Os04g51940.3	30821130	30825520	Similar to H0702G05.3 protein.	YT521-B, putative, expressed	---	---	---	Q25AJ0 (UniProt)	YTH domain (IPR007275)	---	412	1168	1986	2.49755	6.39591	12.183	407.363	1064.56	2189.91	1.38587	0.0569413	1	2.42649	0.00123627	0.042106
Os04g0617500	1	Os04t0617500-00	31361030	31361512	Similar to H0313F03.4 protein.	---	---	---	---	Q25AE6 (UniProt)	---	---	3	130	589	0.0930386	3.64191	18.4849	2.96623	118.487	649.474	5.31996	3.89e-06	0.00166035	7.7745	8.88e-11	4.1e-08
Os04g0617900	2	Os04t0617900-01,LOC_Os04g52720.1	31392876	31395185	Similar to germin-like protein subfamily 1 member 11.	Cupin domain containing protein, expressed	_	_	---	NP_001150822.1 (RefSeq)	---	---	102	2877	3519	0.968852	24.6854	33.8248	100.852	2622.21	3880.31	4.70048	1.15e-08	1.26e-05	5.26586	4.62e-10	1.64e-07
Os04g0630400	2	Os04t0630400-01,LOC_Os04g53810.1	32063705	32065859	NAD(P)-binding domain containing protein.	leucoanthocyanidin reductase, putative, expressed	---	---	---	Q25A46 (UniProt)	NAD-dependent epimerase/dehydratase (IPR001509),NAD(P)-binding domain (IPR016040)	Biological Process: cellular metabolic process (GO:0044237),Molecular Function: nucleotide binding (GO:0000166),Molecular Function: catalytic activity (GO:0003824),Molecular Function: coenzyme binding (GO:0050662)	108	333	627	1.013	2.82145	5.95128	106.784	303.51	691.376	1.50704	0.062551	1	2.69477	0.00126357	0.0428399
Os04g0651000	2	Os04t0651000-01,LOC_Os04g55740.1	33179632	33181419	Similar to Peroxidase.	peroxidase precursor, putative, expressed	_	_	---	Q25AM6 (UniProt)	Plant peroxidase (IPR000823),Haem peroxidase, plant/fungal/bacterial (IPR002016),Haem peroxidase (IPR010255),Peroxidases heam-ligand binding site (IPR019793),Peroxidase, active site (IPR019794)	Biological Process: response to oxidative stress (GO:0006979),Biological Process: oxidation-reduction process (GO:0055114),Molecular Function: peroxidase activity (GO:0004601),Molecular Function: heme binding (GO:0020037)	355	3934	8660	3.84777	38.5176	94.9856	351.004	3585.61	9549.15	3.35266	1.65e-05	0.00508472	4.76581	9.36e-09	2.14e-06
Os04g0654400	1	Os04t0654400-01	33374335	33375212	Eggshell protein family protein.	---	---	---	---	Q01KL7 (UniProt)	---	---	199	460	1376	3.72608	7.78037	26.0721	196.76	419.263	1517.28	1.09142	0.146944	1	2.94698	0.000201108	0.00989661
Os04g0654500	1	Os04t0654500-01	33377245	33378457	Conserved hypothetical protein.	---	---	---	---	Q67UM2 (UniProt)	---	---	174	289	929	2.14871	3.22381	11.6092	172.041	263.406	1024.38	0.614533	0.428829	1	2.57393	0.00140715	0.046857
Os04g0655300	4	Os04t0655300-01,LOC_Os04g56110.1,LOC_Os04g56110.2,LOC_Os04g56110.3	33418505	33421204	Protein kinase, core domain containing protein.	protein kinase, putative, expressed	RLCK168	RECEPTOR-LIKE CYTOPLASMIC KINASE 168	---	Q01KM0 (UniProt)	Protein kinase, catalytic domain (IPR000719),Serine/threonine-protein kinase, active site (IPR008271),Protein kinase-like domain (IPR011009),Protein kinase, ATP binding site (IPR017441),Serine/threonine-protein kinase-like domain (IPR017442)	Biological Process: protein phosphorylation (GO:0006468),Molecular Function: protein kinase activity (GO:0004672),Molecular Function: protein serine/threonine kinase activity (GO:0004674),Molecular Function: ATP binding (GO:0005524),Molecular Function: transferase activity, transferring phosphorus-containing groups (GO:0016772)	465	1696	2884	2.57975	8.49952	16.1912	459.766	1545.8	3180.11	1.74938	0.0160277	0.767812	2.7901	0.000212074	0.0103836
Os04g0661100	1	Os04t0661100-00	33733561	33734332	Similar to H0112G12.8 protein.	---	---	---	---	Q01JL2 (UniProt)	Heavy metal-associated domain, HMA (IPR006121)	Biological Process: metal ion transport (GO:0030001),Molecular Function: metal ion binding (GO:0046872)	20	127	189	0.575018	3.29836	5.49885	19.7749	115.753	208.405	2.54931	0.0129791	0.671141	3.39765	0.00117623	0.0405952
Os04g0677300	2	Os04t0677300-01,LOC_Os04g58090.1	34597645	34598781	Harpin-induced 1 domain containing protein.	harpin-induced protein 1 domain containing protein, expressed	---	---	---	Q259J1 (UniProt)	Late embryogenesis abundant protein, LEA-14 (IPR004864)	---	36	297	1171	0.474276	3.5345	15.6115	35.5948	270.698	1291.23	2.92695	0.00048212	0.06785	5.18094	1.29e-08	2.76e-06
Os04g0678700	4	Os04t0678700-01,LOC_Os04g58200.2,LOC_Os04g58200.1,LOC_Os04g58200.3	34663055	34664723	Similar to Protochlorophyllide reductase (EC 1.3.1.33) (PCR) (NADPH- protochlorophyllide oxidoreductase) (POR) (Fragment).	protochlorophyllide reductase A, chloroplast precursor, putative, expressed	_	_	---	Q7XKF3 (UniProt)	Short-chain dehydrogenase/reductase SDR (IPR002198),Glucose/ribitol dehydrogenase (IPR002347),Light-dependent protochlorophyllide reductase (IPR005979),NAD(P)-binding domain (IPR016040)	Biological Process: metabolic process (GO:0008152),Biological Process: oxidation-reduction process (GO:0055114),Molecular Function: nucleotide binding (GO:0000166),Molecular Function: oxidoreductase activity (GO:0016491),Molecular Function: protochlorophyllide reductase activity (GO:0016630)	1	18	73	0.00897496	0.145931	0.663002	0.988744	16.4059	80.4951	4.05248	0.0294769	1	6.34716	0.000217831	0.010565
Os04g0684900	3	Os04t0684900-01,Os04t0684900-02,LOC_Os04g58810.1	34980601	34982203	Similar to H0913C04.7 protein.	CAF1 family ribonuclease containing protein, putative, expressed	---	---	---	Q259T7 (UniProt)	Ribonuclease CAF1 (IPR006941),Ribonuclease H-like (IPR012337)	Cellular Component: nucleus (GO:0005634),Molecular Function: nucleic acid binding (GO:0003676)	274	469	1494	2.56039	3.95888	14.1275	270.916	427.466	1647.39	0.657963	0.375309	1	2.60427	0.000786381	0.0297881
Os04g0685700	2	Os04t0685700-01,LOC_Os04g58890.1	35031187	35032646	Similar to H0723C07.4 protein.	expressed protein	---	---	---	Q259M7 (UniProt)	---	---	305	861	1912	3.12922	7.97963	19.851	301.567	784.75	2108.31	1.37975	0.0602113	1	2.80554	0.000257833	0.0121197
Os04g0687800	2	Os04t0687800-01,LOC_Os04g59120.1	35167699	35171000	Protein of unknown function DUF6, transmembrane domain containing protein.	auxin-induced protein 5NG4, putative, expressed	---	---	---	Q259K9 (UniProt)	Drug/metabolite transporter (IPR000620)	Cellular Component: membrane (GO:0016020)	5	45	193	0.0441865	0.359232	1.72598	4.94372	41.0148	212.816	3.05248	0.0132182	0.680756	5.42786	1.56e-05	0.00118924
Os05g0104200	1	Os05t0104200-01	230784	231999	Polygalacturonase inhibiting protein, Inhibitor of fungal polygalacturonase, Sheath blight resistance	---	PGIP1	POLYGALACTURONASE-INHIBITING PROTEIN 1	---	A0AAQ0	Leucine-rich repeat-containing N-terminal, type 2 (IPR013210),Leucine-rich repeat (IPR001611)	Molecular Function: protein binding (GO:0005515)	77	331	1076	0.948519	3.68321	13.413	76.1333	301.687	1186.48	1.98645	0.0128872	0.670902	3.96201	3.59e-06	0.000342886
Os05g0104700	2	Os05t0104700-01,LOC_Os05g01444.1	256779	258432	Leucine-rich repeat, N-terminal domain containing protein.	polygalacturonase inhibitor precursor, putative, expressed	PGIP4	POLYGALACTURONASE-INHIBITING PROTEIN 4	---	A0AAQ3 (UniProt)	Leucine-rich repeat-containing N-terminal, type 2 (IPR013210)	---	8	41	222	0.0724509	0.335414	2.03454	7.90995	37.3691	244.793	2.2401	0.0519444	1	4.95175	2.74e-05	0.00193071
Os05g0123000	1	Os05t0123000-00	1266639	1267076	Similar to Lateral organ boundaries domain 1.	---	---	---	---	E7DP38 (UniProt)	Lateral organ boundaries, LOB (IPR004883)	---	45	352	324	1.53896	10.8743	11.2129	44.4935	320.827	357.266	2.85013	0.00150675	0.158918	3.00533	0.000880781	0.0325567
Os05g0130100	2	Os05t0130100-00,LOC_Os05g03920.1	1752388	1755729	Hypothetical conserved gene.	TKL_IRAK_DUF26-lf.3 - DUF26 kinases have homology to DUF26 containing loci, expressed	---	---	---	B8AXL2 (UniProt)	Protein kinase, catalytic domain (IPR000719),Serine/threonine-protein kinase, catalytic domain (IPR002290),Gnk2-homologous domain (IPR002902),Serine/threonine-protein kinase, active site (IPR008271),Protein kinase-like domain (IPR011009),Concanavalin A-like lectin/glucanase, subgroup (IPR013320),Protein kinase, ATP binding site (IPR017441),Serine/threonine-protein kinase-like domain (IPR017442),T…	Biological Process: protein phosphorylation (GO:0006468),Molecular Function: protein kinase activity (GO:0004672),Molecular Function: protein serine/threonine kinase activity (GO:0004674),Molecular Function: protein tyrosine kinase activity (GO:0004713),Molecular Function: ATP binding (GO:0005524),Molecular Function: transferase activity, transferring phosphorus-containing groups (GO:0016772)	135	389	914	0.867894	2.25905	5.94618	133.48	354.55	1007.84	1.40936	0.0715282	1	2.91657	0.000356221	0.0156106
Os05g0132700	1	Os05t0132700-01	1907665	1909355	Similar to R2R3 Myb-like protein.	---	---	---	---	B2KNR2 (UniProt)	Homeodomain-like (IPR009057),Homeodomain-related (IPR012287),Myb, DNA-binding (IPR014778),Myb transcription factor (IPR015495),Transcription regulator HTH, Myb-type, DNA-binding (IPR017930)	Biological Process: regulation of transcription, DNA-dependent (GO:0006355),Molecular Function: DNA binding (GO:0003677),Molecular Function: protein binding (GO:0005515)	19	561	1721	0.168306	4.48902	15.4271	18.7861	511.318	1897.7	4.76648	8.28e-08	7.07e-05	6.65844	3.04e-12	2.81e-09
Os05g0142000	2	Os05t0142000-01,LOC_Os05g05020.1	2436923	2437582	Conserved hypothetical protein.	expressed protein	---	---	---	A2Y099 (UniProt)	---	---	140	480	1250	3.17741	9.84079	28.7087	138.424	437.491	1378.34	1.66016	0.0308541	1	3.31577	4.45e-05	0.00291873
Os05g0142600	2	Os05t0142600-00,LOC_Os05g05080.1	2470764	2471278	Conserved hypothetical protein.	expressed protein	---	---	---	NP_001054611.2 (RefSeq)	---	---	100	247	972	2.90859	6.48966	28.6093	98.8744	225.126	1071.8	1.18706	0.133422	1	3.43829	4.42e-05	0.0029103
Os05g0142900	2	Os05t0142900-01,LOC_Os05g05100.1	2477903	2478475	Conserved hypothetical protein.	expressed protein	---	---	---	B8AXW6 (UniProt)	---	---	10	42	257	0.261417	0.991807	6.79871	9.88744	38.2805	283.387	1.95294	0.0776235	1	4.84103	2.13e-05	0.00155809
Os05g0143000	2	Os05t0143000-01,LOC_Os05g05110.1	2482188	2482637	Conserved hypothetical protein.	expressed protein	---	---	---	B8AXW7 (UniProt)	---	---	31	67	403	1.0319	2.01463	13.575	30.6511	61.0665	444.377	0.994444	0.291663	1	3.85778	8.19e-05	0.0047724
Os05g0183100	3	Os05t0183100-01,LOC_Os05g09020.2,LOC_Os05g09020.1	4998210	4999629	Similar to WRKY transcription factor 16 (Fragment).	WRKY67, expressed	WRKY67	WRKY GENE 67	WRKY	B2KJ59 (UniProt)	DNA-binding WRKY (IPR003657)	Biological Process: regulation of transcription, DNA-dependent (GO:0006355),Molecular Function: sequence-specific DNA binding transcription factor activity (GO:0003700),Molecular Function: sequence-specific DNA binding (GO:0043565)	162	441	1053	2.69327	6.62287	17.7154	160.177	401.945	1161.11	1.32734	0.0845089	1	2.85778	0.000379038	0.0163885
Os05g0186300	3	Os05t0186300-01,Os05t0186300-03,LOC_Os05g09440.1	5293555	5297419	Non-protein coding transcript.	NADP-dependent malic enzyme, chloroplast precursor, putative, expressed	---	---	---	NONE	---	---	129	435	1047	0.860721	2.62184	7.06933	127.548	396.477	1154.5	1.6362	0.0356123	1	3.17815	0.000101773	0.00569388
Os05g0194500	4	Os05t0194500-01,LOC_Os05g10620.1,LOC_Os05g10620.3,LOC_Os05g10620.2	5784141	5789560	Similar to ANAC075.	no apical meristem protein, putative, expressed	NAC85	NAC DOMAIN-CONTAINING PROTEIN 85	NAC	B2CPX4 (UniProt)	No apical meristem (NAM) protein (IPR003441)	Biological Process: regulation of transcription, DNA-dependent (GO:0006355),Molecular Function: DNA binding (GO:0003677)	74	532	1093	0.702447	4.56181	10.4993	73.1671	484.886	1205.22	2.72838	0.000738852	0.0936854	4.04196	2e-06	0.000209576
Os05g0197300	3	Os05t0197300-01,LOC_Os05g10840.2,LOC_Os05g10840.1	5996638	6000601	IQ calmodulin-binding region domain containing protein.	calmodulin-binding protein, putative, expressed	---	---	---	NP_001151417.1 (RefSeq)	IQ motif, EF-hand binding site (IPR000048)	Molecular Function: protein binding (GO:0005515)	272	1529	3164	1.8924	9.60939	22.2762	268.938	1393.59	3488.86	2.37346	0.00141484	0.152263	3.69741	2.44e-06	0.000246224
Os05g0206000	2	Os05t0206000-01,LOC_Os05g11610.1	6576138	6576715	Conserved hypothetical protein.	expressed protein	---	---	---	A2Y1G1 (UniProt)	---	---	1	12	62	0.0259156	0.280922	1.62597	0.988744	10.9373	68.3657	3.46751	0.0845111	1	6.11153	0.000498761	0.0204492
Os05g0206100	2	Os05t0206100-00,LOC_Os05g11620.1	6582133	6582888	Conserved hypothetical protein.	expressed protein	---	---	---	NP_001174274.1 (RefSeq)	---	---	36	99	375	0.713296	1.77193	7.51896	35.5948	90.2326	413.502	1.34198	0.145913	1	3.53816	0.000239299	0.0113724
Os05g0211700	1	Os05t0211700-00	6919768	6920052	---	---	---	---	---	---	---	---	2	159	1216	0.105117	7.54892	64.6751	1.97749	144.919	1340.85	6.19543	8.7e-08	7.26e-05	9.40526	7.23e-15	1.56e-11
Os05g0257100	7	Os05t0257100-01,Os05t0257100-02,LOC_Os05g16824.1,LOC_Os05g16824.4,LOC_Os05g16824.2,LOC_Os05g16824.5,LOC_Os05g16824.3	9585980	9595470	Similar to SHR5-receptor-like kinase (Fragment).	SHR5-receptor-like kinase, putative, expressed	---	---	---	Q4PLL4 (UniProt)	---	---	208	458	1290	0.677468	1.34752	4.25182	205.659	417.44	1422.45	1.02131	0.175311	1	2.79005	0.000412495	0.0174846
Os05g0296800	4	Os05t0296800-01,Os05t0296800-02,LOC_Os05g23140.1,LOC_Os05g23140.2	13192487	13199560	Conserved hypothetical protein.	retrotransposon protein, putative, LINE subclass, expressed	---	---	---	F2EHT9 (UniProt)	---	---	12	173	346	0.0584555	0.761261	1.70561	11.8649	157.679	381.525	3.73222	0.000242776	0.0408397	5.007	2.08e-06	0.000215513
Os05g0311801	1	Os05t0311801-00	14261484	14262509	Similar to Isopentenyl transferase IPT7.	---	---	---	---	B2XWS8 (UniProt)	tRNA isopentenyltransferase (IPR002627),tRNA delta(2)-isopentenylpyrophosphate transferase (IPR018022)	Biological Process: tRNA processing (GO:0008033),Molecular Function: ATP binding (GO:0005524)	3	23	426	0.0437989	0.303328	6.29376	2.96623	20.9631	469.739	2.82115	0.0284869	1	7.30708	5.43e-09	1.36e-06
Os05g0324700	2	Os05t0324700-01,LOC_Os05g25920.1	15077666	15078358	Conserved hypothetical protein.	expressed protein	---	---	---	B9FGP5 (UniProt)	---	---	51	360	2778	1.10237	7.02913	60.7641	50.426	328.119	3063.23	2.70198	0.000579739	0.0776083	5.92474	2.9e-11	1.76e-08
Os05g0331200	2	Os05t0331200-01,LOC_Os05g26660.1	15482300	15488221	Similar to External rotenone-insensitive NADPH dehydrogenase.	NADH-ubiquinone oxidoreductase, mitochondrial precursor, putative, expressed	---	---	---	Q2HTY1 (UniProt)	EF-hand-like domain (IPR011992),FAD-dependent pyridine nucleotide-disulphide oxidoreductase (IPR013027),EF-HAND 2 (IPR018249),Pyridine nucleotide-disulphide oxidoreductase, FAD/NAD(P)-binding domain (IPR023753)	Biological Process: oxidation-reduction process (GO:0055114),Molecular Function: calcium ion binding (GO:0005509),Molecular Function: oxidoreductase activity (GO:0016491)	65	443	1223	0.443778	2.73212	8.44964	64.2684	403.768	1348.57	2.65135	0.00102369	0.119909	4.39118	3.58e-07	4.89e-05
Os05g0343400	2	Os05t0343400-01,LOC_Os05g27730.1	16150266	16152747	WRKY transcription factor 53 (Transcription factor WRKY12).	WRKY53, expressed	WRKY53	WRKY GENE 53	WRKY	NP_001147949.1 (RefSeq)	DNA-binding WRKY (IPR003657)	Biological Process: regulation of transcription, DNA-dependent (GO:0006355),Molecular Function: sequence-specific DNA binding transcription factor activity (GO:0003700),Molecular Function: sequence-specific DNA binding (GO:0043565)	2346	5568	12533	16.9355	36.3089	91.5556	2319.59	5074.9	13819.8	1.12951	0.124347	1	2.57479	0.000808541	0.0303903
Os05g0355900	2	Os05t0355900-01,LOC_Os05g28780.1	16874881	16876840	Conserved hypothetical protein.	GCRP10 - Glycine and cysteine rich family protein precursor, expressed	---	---	---	B8AX34 (UniProt)	---	---	154	948	949	2.72994	15.1804	17.0238	152.267	864.045	1046.44	2.50451	0.0013865	0.150054	2.78081	0.000443543	0.0185624
Os05g0367800	1	Os05t0367800-00	17659503	17661606	Similar to Luminal binding protein 2 precursor (BiP2) (Heat shock protein 70 homolog 2) (B70) (B-70).	---	_	_	---	Q03684 (UniProt)	Heat shock protein Hsp70 (IPR001023),Heat shock protein 70 (IPR013126),Heat shock protein 70, conserved site (IPR018181)	Molecular Function: ATP binding (GO:0005524)	1	52	66	0.0071194	0.334418	0.475495	0.988744	47.3949	72.7764	5.58299	0.000983429	0.116256	6.20173	0.000224663	0.0107958
Os05g0368100	2	Os05t0368100-00,LOC_Os05g30510.1	17680494	17681654	Conserved hypothetical protein.	expressed protein	---	---	---	A2Y3W1 (UniProt)	---	---	52	168	941	1.08636	3.17046	19.8938	51.4147	153.122	1037.62	1.57443	0.0553349	1	4.33495	1.17e-06	0.000130394
Os05g0380900	2	Os05t0380900-01,LOC_Os05g31620.1	18406480	18407458	Similar to Polcalcin Jun o 2 (Calcium-binding pollen allergen Jun o 2).	OsCML15 - Calmodulin-related calcium sensor protein, expressed	CML15	CALMODULIN-LIKE PROTEIN 15	---	B6UHY6 (UniProt)	Calcium-binding EF-hand (IPR002048),EF-hand-like domain (IPR011992),EF-Hand 1, calcium-binding site (IPR018247),EF-hand (IPR018248),EF-HAND 2 (IPR018249)	Molecular Function: calcium ion binding (GO:0005509)	78	769	2178	1.19344	10.6286	33.7228	77.122	700.898	2401.62	3.18399	5.73e-05	0.0136391	4.96072	5.85e-09	1.43e-06
Os05g0381400	2	Os05t0381400-01,LOC_Os05g31670.1	18429324	18430293	Similar to ABA induced plasma membrane protein PM 19.	AWPM-19-like membrane family protein, putative, expressed	_	_	---	Q9ZRF8 (UniProt)	AWPM-19-like (IPR008390)	---	1	67	143	0.0154425	0.934621	2.23466	0.988744	61.0665	157.682	5.94864	0.000164602	0.0306991	7.31721	2.96e-06	0.000290662
Os05g0389800	2	Os05t0389800-01,LOC_Os05g32370.1	18872317	18875899	Similar to ATP-dependent helicase DHX8 (RNA helicase HRH1) (DEAH-box protein 8).	ATP-dependent RNA helicase, putative, expressed	---	---	---	NP_174527.2 (RefSeq)	Helicase, C-terminal (IPR001650),DNA/RNA helicase, ATP-dependent, DEAH-box type, conserved site (IPR002464),Helicase-associated domain (IPR007502),DNA/RNA helicase, DEAD/DEAH box type, N-terminal (IPR011545),Domain of unknown function DUF1605 (IPR011709),DEAD-like helicase (IPR014001)	Molecular Function: nucleic acid binding (GO:0003676),Molecular Function: helicase activity (GO:0004386),Molecular Function: ATP binding (GO:0005524),Molecular Function: ATP-dependent helicase activity (GO:0008026)	9	185	185	0.0376257	0.698646	0.78266	8.8987	168.616	203.994	4.24401	0.000122157	0.0244442	4.51879	4.95e-05	0.00317231
Os05g0395400	2	Os05t0395400-00,LOC_Os05g32860.1	19240768	19241433	Hypothetical protein.	expressed protein	---	---	---	longestORF	---	---	168	904	1213	3.77854	18.3665	27.608	166.109	823.942	1337.54	2.31041	0.00273676	0.239477	3.00938	0.00014303	0.0074643
Os05g0412800	2	Os05t0412800-01,LOC_Os05g34150.1	20192361	20193786	Similar to Glutathione S-transferase GST 41 (EC 2.5.1.18).	glutathione S-transferase, putative, expressed	GSTU16	TAU GLUTATHIONE S-TRANSFERASE 16	---	NP_001104998.1 (RefSeq)	Glutathione S-transferase, N-terminal (IPR004045),Glutathione S-transferase, C-terminal (IPR004046),Glutathione S-transferase, C-terminal-like (IPR010987),Thioredoxin-like fold (IPR012336),Glutathione S-transferase/chloride channel, C-terminal (IPR017933)	Molecular Function: protein binding (GO:0005515)	372	5291	7726	4.10934	52.7972	86.3661	367.813	4822.43	8519.25	3.71272	2.69e-06	0.00124526	4.53368	3.42e-08	6.44e-06
Os05g0421600	4	Os05t0421600-01,LOC_Os05g34830.3,LOC_Os05g34830.2,LOC_Os05g34830.1	20678001	20680343	No apical meristem (NAM) protein domain containing protein.	No apical meristem protein, putative, expressed	NAC88	NAC DOMAIN-CONTAINING PROTEIN 88	NAC	Q4QWQ6 (UniProt)	No apical meristem (NAM) protein (IPR003441)	Biological Process: regulation of transcription, DNA-dependent (GO:0006355),Molecular Function: DNA binding (GO:0003677)	12	30	466	0.112274	0.253549	4.41207	11.8649	27.3432	513.846	1.20448	0.253646	1	5.43656	3.74e-07	5.04e-05
Os05g0427400	2	Os05t0427400-00,LOC_Os05g35290.1	20953410	20955923	Similar to Phenylalanine ammonia-lyase.	phenylalanine ammonia-lyase, putative, expressed	_	PHENYLALANINE AMMONIA-LYASE	---	A2Y4W6 (UniProt)	Phenylalanine/histidine ammonia-lyase (IPR001106),Phenylalanine ammonia-lyase (IPR005922),L-Aspartase-like (IPR008948),Phenylalanine/histidine ammonia-lyases, active site (IPR022313),Phenylalanine ammonia-lyase, shielding domain (IPR023144),L-Aspartase-like, N-terminal (IPR024083)	Biological Process: L-phenylalanine catabolic process (GO:0006559),Biological Process: biosynthetic process (GO:0009058),Cellular Component: cytoplasm (GO:0005737),Molecular Function: catalytic activity (GO:0003824),Molecular Function: ammonia-lyase activity (GO:0016841)	2263	10904	17372	13.4837	58.6885	104.745	2237.53	9938.35	19155.6	2.1511	0.00574632	0.391443	3.09779	0.000127513	0.0068195
Os05g0428600	1	Os05t0428600-01	21033769	21036041	Similar to HSP70 precursor.	---	_	_	---	Q03685 (UniProt)	Heat shock protein Hsp70 (IPR001023),Heat shock protein 70 (IPR013126),Heat shock protein 70, conserved site (IPR018181)	Molecular Function: ATP binding (GO:0005524)	0	98	39	0	0.58339	0.260084	0	89.3212	43.0042	6.49699	1.91e-05	0.00560571	5.45957	0.000293121	0.0134052
Os05g0434800	2	Os05t0434800-00,LOC_Os05g35930.1	21300430	21301448	Protein of unknown function DUF1218 domain containing protein.	expressed protein	---	---	---	B9FIZ8 (UniProt)	Protein of unknown function DUF1218 (IPR009606)	---	12	166	287	0.214499	2.68038	5.19142	11.8649	151.299	316.467	3.67263	0.000386087	0.0566994	4.73728	8.86e-06	0.00073785
Os05g0442400	2	Os05t0442400-01,LOC_Os05g37060.1	21654182	21655380	Similar to MybSt1.	MYB family transcription factor, putative, expressed	_	_	MYB	NP_001151615.1 (RefSeq)	SANT domain, DNA binding (IPR001005),Myb-like DNA-binding domain, SHAQKYF class (IPR006447),Homeodomain-like (IPR009057),Homeodomain-related (IPR012287),Myb, DNA-binding (IPR014778),Transcription regulator HTH, Myb-type, DNA-binding (IPR017930)	Biological Process: regulation of transcription, DNA-dependent (GO:0006355),Molecular Function: DNA binding (GO:0003677),Molecular Function: protein binding (GO:0005515)	2	109	324	0.0321788	1.5842	5.27525	1.97749	99.347	357.266	5.65074	1.25e-05	0.0040666	7.49719	1.24e-08	2.67e-06
Os05g0444200	2	Os05t0444200-01,LOC_Os05g37190.1	21737275	21739746	Similar to T6J4.5 protein (WIP6 protein).	ZOS5-08 - C2H2 zinc finger protein, expressed	---	---	C2H2	NP_175533.1 (RefSeq)	Post-SET domain (IPR003616),Zinc finger, C2H2 (IPR007087),Zinc finger, C2H2-type/integrase, DNA-binding (IPR013087),Zinc finger, C2H2-like (IPR015880)	Cellular Component: intracellular (GO:0005622),Molecular Function: nucleic acid binding (GO:0003676),Molecular Function: zinc ion binding (GO:0008270)	144	1189	3834	1.17484	8.76278	31.6539	142.379	1083.7	4227.65	2.92816	0.000124015	0.0244814	4.89205	3.8e-09	1.03e-06
Os05g0460000	2	Os05t0460000-01,LOC_Os05g38530.1	22599355	22602579	Similar to 70 kDa heat shock cognate protein 1.	DnaK family protein, putative, expressed	CTHSP70-1	CYTOSOLIC HEAT SHOCK PROTEIN 70-1	---	Q9SAU8 (UniProt)	Heat shock protein Hsp70 (IPR001023),Heat shock protein 70 (IPR013126),Heat shock protein 70, conserved site (IPR018181)	Molecular Function: ATP binding (GO:0005524)	620	3024	3382	3.82974	16.8734	21.1402	613.021	2756.2	3729.24	2.16867	0.0030762	0.259753	2.60487	0.00046954	0.0194566
Os05g0464200	2	Os05t0464200-00,LOC_Os05g38860.1	22800201	22800976	Hypothetical conserved gene.	expressed protein	---	---	---	NP_001055778.2 (RefSeq)	---	---	207	720	1587	3.99574	12.5546	31.0001	204.67	656.237	1749.94	1.68092	0.0250826	1	3.09594	8.37e-05	0.00485508
Os05g0464300	2	Os05t0464300-01,LOC_Os05g38880.1	22807363	22807937	Conserved hypothetical protein.	expressed protein	---	---	---	A2Y5I9 (UniProt)	---	---	2	32	132	0.0521016	0.753034	3.4798	1.97749	29.1661	145.553	3.88255	0.00913553	0.534227	6.20173	2.23e-05	0.00162086
Os05g0465000	1	Os05t0465000-01	22828282	22828938	Conserved hypothetical protein.	---	---	---	---	A2Y5J2 (UniProt)	---	---	48	317	951	1.09437	6.5287	21.9413	47.4597	288.927	1048.64	2.60593	0.00172732	0.176031	4.46567	5.14e-07	6.55e-05
Os05g0470900	2	Os05t0470900-00,LOC_Os05g39400.1	23111178	23112761	Protein of unknown function DUF688 domain containing protein.	expressed protein	---	---	---	NP_001055811.2 (RefSeq)	Protein of unknown function DUF688 (IPR007789)	---	4	7	87	0.0378263	0.0597964	0.832554	3.95498	6.38008	95.9325	0.689906	0.772612	1	4.60028	0.00111049	0.03867
Os05g0487300	3	Os05t0487300-01,Os05t0487300-02,LOC_Os05g40890.2	23978509	23979761	Conserved hypothetical protein.	expressed protein	---	---	---	B8AZG8 (UniProt)	---	---	139	230	976	2.24365	3.35361	15.9423	137.435	209.631	1076.21	0.6091	0.43712	1	2.96913	0.000301983	0.0136816
Os05g0514800	1	Os05t0514800-00	25530831	25531070	Hypothetical conserved gene.	---	---	---	---	A2Y6H7 (UniProt)	---	---	163	632	1228	10.1734	35.6318	77.5595	161.165	576.03	1354.08	1.8376	0.0165086	0.780148	3.0707	0.000121751	0.00654742
Os05g0519700	4	Os05t0519700-01,Os05t0519700-02,Os05t0519700-03,LOC_Os05g44340.1	25803530	25807160	Similar to Heat shock protein 101.	heat shock protein 101, putative, expressed	---	---	---	Q6F2Y7 (UniProt)	Clp ATPase, C-terminal (IPR019489)	---	21	1197	1323	0.0956702	4.926	6.09925	20.7636	1090.99	1458.84	5.71544	4.05e-10	6.22e-07	6.13462	4.11e-11	2.31e-08
Os05g0527000	2	Os05t0527000-01,LOC_Os05g45100.1	26198395	26200034	UDP-glucuronosyl/UDP-glucosyltransferase family protein.	anthocyanidin 5,3-O-glucosyltransferase, putative, expressed	---	---	---	B6TEH8 (UniProt)	UDP-glucuronosyl/UDP-glucosyltransferase (IPR002213)	Biological Process: metabolic process (GO:0008152),Molecular Function: transferase activity, transferring hexosyl groups (GO:0016758)	3	382	1691	0.027401	3.15175	15.6296	2.96623	348.17	1864.62	6.87502	2.03e-10	3.39e-07	9.29603	3.55e-16	1.06e-12
Os05g0527100	2	Os05t0527100-00,LOC_Os05g45110.1	26201128	26202768	UDP-glucuronosyl/UDP-glucosyltransferase family protein.	anthocyanidin 5,3-O-glucosyltransferase, putative, expressed	---	---	---	B6TEH8 (UniProt)	UDP-glucuronosyl/UDP-glucosyltransferase (IPR002213)	Biological Process: metabolic process (GO:0008152),Molecular Function: transferase activity, transferring hexosyl groups (GO:0016758)	405	669	2168	3.69688	5.51633	20.0262	400.441	609.754	2390.59	0.606635	0.401649	1	2.57771	0.000669095	0.0260982
Os05g0528500	2	Os05t0528500-00,LOC_Os05g45230.1	26256951	26257809	Conserved hypothetical protein.	WRKY58, expressed	WRKY58	WRKY GENE 58	WRKY	Q6IEM3 (UniProt)	---	---	91	719	586	2.11008	15.0601	13.7503	89.9757	655.326	646.166	2.8646	0.000511958	0.0710088	2.8443	0.000562676	0.022546
Os05g0530400	2	Os05t0530400-01,LOC_Os05g45410.1	26344414	26346889	Heat stress transcription factor Spl7 (Heat shock transcription factor) (Heat shock factor RHSF10).	HSF-type DNA-binding domain containing protein, expressed	SPL7 SPOTTED LEAF 7	_	HSF	Q93VB5 (UniProt)	Heat shock factor (HSF)-type, DNA-binding (IPR000232),Winged helix-turn-helix transcription repressor DNA-binding (IPR011991)	Biological Process: regulation of transcription, DNA-dependent (GO:0006355),Cellular Component: nucleus (GO:0005634),Molecular Function: sequence-specific DNA binding transcription factor activity (GO:0003700),Molecular Function: sequence-specific DNA binding (GO:0043565)	68	175	530	0.510314	1.18634	4.02498	67.2346	159.502	584.417	1.2463	0.141245	1	3.11972	0.000422928	0.0178296
Os05g0536600	2	Os05t0536600-00,LOC_Os05g45980.1	26650918	26654648	---	expressed protein	---	---	---	---	---	---	4	33	97	0.0436712	0.325456	1.07168	3.95498	30.0775	106.959	2.92695	0.0333732	1	4.75725	0.00050533	0.0206097
Os05g0542500	6	Os05t0542500-01,Os05t0542500-02,LOC_Os05g46480.3,LOC_Os05g46480.1,LOC_Os05g46480.4,LOC_Os05g46480.2	26927607	26928902	LEA-like protein.	late embryogenesis abundant protein, group 3, putative, expressed	---	---	---	P0C5A4 (UniProt)	Late embryogenesis abundant protein, LEA-3 (IPR004238)	---	15	76	263	0.173371	0.793489	3.07609	14.8312	69.2695	290.003	2.22359	0.0315695	1	4.28936	6.82e-05	0.00409994
Os05g0550600	1	Os05t0550600-02	27345715	27346293	Similar to Nonspecific lipid-transfer protein 2 (nsLTP2) (7 kDa lipid transfer protein).	---	_	_	---	NP_001152727.1 (RefSeq)	Plant lipid transfer protein/seed storage/trypsin-alpha amylase inhibitor (IPR003612),Plant lipid transfer protein/hydrophobic protein, helical domain (IPR013770),Bifunctional inhibitor/plant lipid transfer protein/seed storage (IPR016140)	Biological Process: lipid transport (GO:0006869)	5	45	169	0.129354	1.05164	4.42442	4.94372	41.0148	186.352	3.05248	0.0144735	0.722418	5.23629	3.7e-05	0.00248946
Os05g0571200	2	Os05t0571200-01,LOC_Os05g49620.1	28471802	28473061	Similar to WRKY transcription factor 19.	WRKY19, expressed	WRKY19	WRKY GENE 19	WRKY	Q6IER2 (UniProt)	DNA-binding WRKY (IPR003657)	Biological Process: regulation of transcription, DNA-dependent (GO:0006355),Molecular Function: sequence-specific DNA binding transcription factor activity (GO:0003700),Molecular Function: sequence-specific DNA binding (GO:0043565)	117	298	930	1.6707	3.84391	13.4386	115.683	271.609	1025.49	1.23135	0.117589	1	3.14806	0.000147826	0.00765287
Os05g0576600	1	Os05t0576600-01	28710320	28711241	Conserved hypothetical protein.	---	---	---	---	A2Y7T2 (UniProt)	---	---	184	763	2309	2.98934	11.1976	37.9613	181.929	695.429	2546.07	1.93453	0.0095279	0.552092	3.80683	1.98e-06	0.000209112
Os05g0578100	2	Os05t0578100-01,LOC_Os05g50230.1	28786911	28788169	Protein of unknown function DUF1645 family protein.	DUF1645 domain containing protein, putative, expressed	---	---	---	A2Y7U6 (UniProt)	Protein of unknown function DUF1645 (IPR012442)	---	39	206	902	0.464011	2.21398	10.86	38.561	187.757	994.611	2.28365	0.00666755	0.429811	4.68892	2.71e-07	3.9e-05
Os05g0582500	1	Os05t0582500-01	28995973	28997546	Peptidase S10, serine carboxypeptidase domain containing protein.	---	---	---	---	A2Y7Y2 (UniProt)	Peptidase S10, serine carboxypeptidase (IPR001563),Peptidase S10, serine carboxypeptidase, active site (IPR018202)	Biological Process: proteolysis (GO:0006508),Molecular Function: serine-type carboxypeptidase activity (GO:0004185)	8	50	210	0.0761332	0.429831	2.02238	7.90995	45.572	231.561	2.52641	0.027704	1	4.87158	3.71e-05	0.00248946
Os05g0583000	2	Os05t0583000-01,LOC_Os05g50610.1	29009136	29013172	Similar to WRKY8.	WRKY8, expressed	WRKY8	WRKY GENE 8	WRKY	Q5FZU0 (UniProt)	DNA-binding WRKY (IPR003657)	Biological Process: regulation of transcription, DNA-dependent (GO:0006355),Molecular Function: sequence-specific DNA binding transcription factor activity (GO:0003700),Molecular Function: sequence-specific DNA binding (GO:0043565)	6	33	108	0.0397327	0.197403	0.723734	5.93247	30.0775	119.089	2.34198	0.0707055	1	4.32726	0.000815214	0.0305819
Os05g0584400	2	Os05t0584400-01,LOC_Os05g50730.1	29077045	29078538	Conserved hypothetical protein.	expressed protein	---	---	---	Q6I593 (UniProt)	---	---	23	117	221	0.248752	1.14306	2.41875	22.7411	106.639	243.691	2.22935	0.0259844	1	3.42168	0.000881901	0.0325567
Os05g0584900	2	Os05t0584900-01,LOC_Os05g50770.2	29119644	29121884	Conserved hypothetical protein.	C4-dicarboxylate transporter/malic acid transport protein, expressed	---	---	---	B9FIR4 (UniProt)	---	---	5	42	191	0.0334208	0.253595	1.29193	4.94372	38.2805	210.611	2.95294	0.0170193	0.799367	5.41284	1.72e-05	0.00129244
Os05g0591600	3	Os05t0591600-01,LOC_Os05g51390.2,LOC_Os05g51390.1	29470011	29474254	Similar to Carboxy-lyase.	uncharacterized protein PA4923, putative, expressed	LOGL8	LONELY GUY LIKE PHOSPHORIBOHYDROLASE 8	---	B6TUD2 (UniProt)	Cytokinin riboside 5&apos%3B-monophosphate phosphoribohydrolase LOG (IPR005269)	---	57	84	400	0.71092	0.946387	5.04853	56.3584	76.561	441.069	0.441978	0.63169	1	2.9683	0.00133132	0.0448317
Os06g0104900	2	Os06t0104900-01,LOC_Os06g01590.1	346985	348516	Similar to L-lactate dehydrogenase B (EC 1.1.1.27) (LDH-B) (Fragment).	lactate/malate dehydrogenase, putative, expressed	---	---	---	A2Y8B2 (UniProt)	Lactate/malate dehydrogenase, N-terminal (IPR001236),L-lactate/malate dehydrogenase (IPR001557),L-lactate dehydrogenase (IPR011304),Lactate dehydrogenase/glycoside hydrolase, family 4, C-terminal (IPR015955),NAD(P)-binding domain (IPR016040),L-lactate dehydrogenase, active site (IPR018177),Lactate/malate dehydrogenase, C-terminal (IPR022383)	Biological Process: carbohydrate metabolic process (GO:0005975),Biological Process: glycolysis (GO:0006096),Biological Process: cellular carbohydrate metabolic process (GO:0044262),Biological Process: oxidation-reduction process (GO:0055114),Cellular Component: cytoplasm (GO:0005737),Molecular Function: nucleotide binding (GO:0000166),Molecular Function: catalytic activity (GO:0003824),Molecular …	7	100	132	0.0684429	0.88323	1.30606	6.92121	91.144	145.553	3.71905	0.00176314	0.178706	4.39437	0.000264976	0.0124104
Os06g0127100	2	Os06t0127100-01,LOC_Os06g03670.1	1434731	1435857	Dehydration-responsive element-binding protein 1C.	dehydration-responsive element-binding protein, putative, expressed	DREB1C	DEHYDRATION-RESPONSIVE ELEMENT-BINDING PROTEIN 1C	AP2-EREBP	Q9LWV3 (UniProt)	Pathogenesis-related transcriptional factor/ERF, DNA-binding (IPR001471),DNA-binding, integrase-type (IPR016177)	Biological Process: regulation of transcription, DNA-dependent (GO:0006355),Molecular Function: DNA binding (GO:0003677),Molecular Function: sequence-specific DNA binding transcription factor activity (GO:0003700)	21	87	208	0.279116	1.04455	2.79761	20.7636	79.2953	229.356	1.93318	0.0591362	1	3.46546	0.00100429	0.0359719
Os06g0133300	2	Os06t0133300-00,LOC_Os06g04220.1	1780472	1781052	Hypothetical conserved gene.	expressed protein	---	---	---	B8B285 (UniProt)	---	---	52	195	1002	1.34065	4.54141	26.1421	51.4147	177.731	1104.88	1.78944	0.0287305	1	4.42556	6.5e-07	8.07e-05
Os06g0133500	2	Os06t0133500-00,LOC_Os06g04240.1	1785159	1785889	Conserved hypothetical protein.	expressed protein	---	---	---	NP_001056709.1 (RefSeq)	---	---	89	709	3692	1.82373	13.1239	76.5583	87.9982	646.211	4071.07	2.87646	0.000184854	0.0331873	5.53179	1.26e-10	5.43e-08
Os06g0136600	4	Os06t0136600-01,Os06t0136600-02,LOC_Os06g04510.1,LOC_Os06g04510.2	1931296	1936380	Similar to Enolase.	enolase, putative, expressed	---	---	---	B8B2A2 (UniProt)	Enolase (IPR000941),Enolase, conserved site (IPR020809),Enolase, C-terminal (IPR020810),Enolase, N-terminal (IPR020811)	Biological Process: glycolysis (GO:0006096),Cellular Component: phosphopyruvate hydratase complex (GO:0000015),Molecular Function: magnesium ion binding (GO:0000287),Molecular Function: phosphopyruvate hydratase activity (GO:0004634)	370	2540	2677	2.28737	14.1845	16.7472	365.835	2315.06	2951.86	2.66178	0.000378444	0.0565319	3.01236	7.33e-05	0.00436041
Os06g0146600	1	Os06t0146600-01	2441703	2442549	Hypothetical protein.	---	---	---	---	GeneMark	---	---	22	285	583	0.440565	5.15556	11.8145	21.7524	259.761	642.858	3.57794	9.65e-05	0.0199342	4.88526	3.62e-07	4.93e-05
Os06g0146800	2	Os06t0146800-01,LOC_Os06g05420.1	2449089	2449823	Conserved hypothetical protein.	expressed protein	---	---	---	B9FFF7 (UniProt)	---	---	381	1499	3853	7.76474	27.596	79.4621	376.712	1366.25	4248.6	1.85869	0.0106803	0.597291	3.49545	6.41e-06	0.000559154
Os06g0147250	2	Os06t0147250-00,LOC_Os06g05450.1	2461242	2462587	Hypothetical conserved gene.	expressed protein	---	---	---	B8B2N9 (UniProt)	---	---	45	249	1271	1.40723	7.0339	40.2215	44.4935	226.949	1401.5	2.3507	0.00397451	0.306958	4.97723	2.75e-08	5.39e-06
Os06g0175900	2	Os06t0175900-01,LOC_Os06g07869.1	3828103	3830152	Similar to Cytochrome b-c1 complex subunit 8.	cytochrome b-c1 complex subunit 8, putative, expressed	---	---	---	D6BQP2 (UniProt)	UcrQ (IPR004205),Cytochrome b-c1 complex, subunit 8 (IPR020101)	Molecular Function: ubiquinol-cytochrome-c reductase activity (GO:0008121)	11	31	197	0.251559	0.640402	4.55904	10.8762	28.2547	217.227	1.37732	0.23553	1	4.31996	0.000190492	0.00955585
Os06g0185300	1	Os06t0185300-01	4286708	4287890	Transferase family protein.	---	---	---	---	A2YA30 (UniProt)	Transferase (IPR003480),Chloramphenicol acetyltransferase-like domain (IPR023213)	Molecular Function: transferase activity, transferring acyl groups other than amino-acyl groups (GO:0016747)	25	150	252	0.316551	1.71569	3.22897	24.7186	136.716	277.874	2.46751	0.011497	0.621712	3.49076	0.000501149	0.0205014
Os06g0185500	2	Os06t0185500-00,LOC_Os06g08640.1	4301557	4303137	Transferase family protein.	transferase family protein, putative, expressed	HCT4	HYDROXYCINNAMOYLTRANSFERASE 4	---	NP_001057003.1 (RefSeq)	Transferase (IPR003480),Chloramphenicol acetyltransferase-like domain (IPR023213)	Molecular Function: transferase activity, transferring acyl groups other than amino-acyl groups (GO:0016747)	122	1143	1571	1.15589	9.78243	15.0623	120.627	1041.78	1732.3	3.11042	7.72e-05	0.0167619	3.84407	2.16e-06	0.000222208
Os06g0185966	1	Os06t0185966-00	4326731	4329367	Similar to Glutathione peroxidase.	---	---	---	---	B9FRW5 (UniProt)	Protein kinase, catalytic domain (IPR000719),Leucine-rich repeat (IPR001611),Serine/threonine-protein kinase, catalytic domain (IPR002290),Leucine-rich repeat, typical subtype (IPR003591),Serine/threonine-protein kinase, active site (IPR008271),Protein kinase-like domain (IPR011009),Leucine-rich repeat-containing N-terminal, type 2 (IPR013210),Protein kinase, ATP binding site (IPR017441),Serine/t…	Biological Process: protein phosphorylation (GO:0006468),Molecular Function: protein kinase activity (GO:0004672),Molecular Function: protein serine/threonine kinase activity (GO:0004674),Molecular Function: protein tyrosine kinase activity (GO:0004713),Molecular Function: protein binding (GO:0005515),Molecular Function: ATP binding (GO:0005524),Molecular Function: transferase activity, transferr…	57	308	443	0.323783	1.58042	2.54649	56.3584	280.724	488.484	2.31645	0.00734976	0.462157	3.11561	0.000439714	0.018445
Os06g0186000	2	Os06t0186000-01,LOC_Os06g08680.1	4329666	4330598	Similar to Glutathione peroxidase.	expressed protein	---	---	---	B9FRW5 (UniProt)	Serine-threonine/tyrosine-protein kinase (IPR001245),Protein kinase-like domain (IPR011009)	Biological Process: protein phosphorylation (GO:0006468),Molecular Function: protein kinase activity (GO:0004672),Molecular Function: transferase activity, transferring phosphorus-containing groups (GO:0016772)	8	75	125	0.128439	1.08771	2.03084	7.90995	68.358	137.834	3.11137	0.00879589	0.524749	4.12312	0.000632663	0.0248627
Os06g0191500	2	Os06t0191500-01,LOC_Os06g09190.1	4624188	4625517	Similar to MAP kinase kinase.	mitogen-activated protein kinase kinase 5, putative, expressed	---	---	---	B0ZBJ2 (UniProt)	Protein kinase, catalytic domain (IPR000719),Tyrosine-protein kinase, active site (IPR008266),Protein kinase-like domain (IPR011009),Serine/threonine-protein kinase-like domain (IPR017442)	Biological Process: protein phosphorylation (GO:0006468),Molecular Function: protein kinase activity (GO:0004672),Molecular Function: protein tyrosine kinase activity (GO:0004713),Molecular Function: ATP binding (GO:0005524),Molecular Function: transferase activity, transferring phosphorus-containing groups (GO:0016772)	5	20	89	0.0563128	0.203475	1.01435	4.94372	18.2288	98.1379	1.88255	0.183983	1	4.31114	0.00144584	0.0478583
Os06g0192800	2	Os06t0192800-01,LOC_Os06g09310.1	4678838	4680332	Similar to RING-H2 finger protein ATL1R (RING-H2 finger protein ATL8).	zinc finger, C3HC4 type domain containing protein, expressed	---	---	---	Q5GAS1 (UniProt)	Zinc finger, RING-type (IPR001841),Zinc finger, RING/FYVE/PHD-type (IPR013083),Zinc finger, RING-H2-type (IPR024766)	Molecular Function: protein binding (GO:0005515),Molecular Function: zinc ion binding (GO:0008270)	402	886	2148	4.02786	8.01909	21.7792	397.475	807.536	2368.54	1.02266	0.157887	1	2.57506	0.000659649	0.0257928
Os06g0215600	2	Os06t0215600-02,LOC_Os06g11210.1	5884474	5886141	Similar to Oxo-phytodienoic acid reductase.	12-oxophytodienoate reductase, putative, expressed	OPR5	12-OXOPHYTODIENOATE REDUCTASE 5	---	A8DA33 (UniProt)	---	---	41	234	413	0.401929	2.07217	4.09708	40.5385	213.277	455.404	2.39536	0.00726778	0.459257	3.48978	0.000156338	0.00801867
Os06g0215900	3	Os06t0215900-01,Os06t0215900-02,LOC_Os06g11240.1	5894721	5896352	Similar to 12-oxophytodienoic acid reductase.	12-oxophytodienoate reductase, putative, expressed	---	---	---	Q8H9F1 (UniProt)	NADH:flavin oxidoreductase/NADH oxidase, N-terminal (IPR001155),Aldolase-type TIM barrel (IPR013785)	Biological Process: metabolic process (GO:0008152),Biological Process: oxidation-reduction process (GO:0055114),Molecular Function: catalytic activity (GO:0003824),Molecular Function: FMN binding (GO:0010181),Molecular Function: oxidoreductase activity (GO:0016491)	1	18	101	0.00994636	0.161726	1.01659	0.988744	16.4059	111.37	4.05248	0.0258532	1	6.81555	4.22e-05	0.00281261
Os06g0216000	2	Os06t0216000-01,LOC_Os06g11260.1	5905264	5906018	Similar to 12-oxo-phytodienoic acid reductase.	12-oxophytodienoate reductase 2, putative, expressed	OPR3	12-OXOPHYTODIENOATE REDUCTASE 3	---	A3QQM8 (UniProt)	NADH:flavin oxidoreductase/NADH oxidase, N-terminal (IPR001155),Aldolase-type TIM barrel (IPR013785)	Biological Process: metabolic process (GO:0008152),Biological Process: oxidation-reduction process (GO:0055114),Molecular Function: catalytic activity (GO:0003824),Molecular Function: FMN binding (GO:0010181),Molecular Function: oxidoreductase activity (GO:0016491)	0	16	41	0	0.286751	0.823161	0	14.583	45.2096	3.96191	0.0148042	0.730139	5.53012	0.000647317	0.0253764
Os06g0216300	2	Os06t0216300-01,LOC_Os06g11290.1	5918106	5919690	Similar to 12-oxophytodienoic acid reductase.	12-oxophytodienoate reductase, putative, expressed	OPR1	12-OXOPHYTODIENOATE REDUCTASE 1	---	Q8H9F1 (UniProt)	NADH:flavin oxidoreductase/NADH oxidase, N-terminal (IPR001155),Aldolase-type TIM barrel (IPR013785)	Biological Process: metabolic process (GO:0008152),Biological Process: oxidation-reduction process (GO:0055114),Molecular Function: catalytic activity (GO:0003824),Molecular Function: FMN binding (GO:0010181),Molecular Function: oxidoreductase activity (GO:0016491)	5	78	300	0.047253	0.665883	2.86906	4.94372	71.0923	330.802	3.84603	0.000872622	0.106432	6.06423	4.19e-07	5.55e-05
Os06g0219500	2	Os06t0219500-00,LOC_Os06g11610.1	6152018	6153502	Similar to 26.2 kDa heat shock protein, mitochondrial.	heat shock 22 kDa protein, mitochondrial precursor, putative, expressed	---	---	---	Q67X83 (UniProt)	Heat shock protein Hsp20 (IPR002068),HSP20-like chaperone (IPR008978)	---	152	1109	1689	1.6595	10.9373	18.6605	150.289	1010.79	1862.41	2.74967	0.000370909	0.0561036	3.63136	5.71e-06	0.000507753
Os06g0227500	2	Os06t0227500-00,LOC_Os06g12290.1	6612661	6613440	Similar to Glutathione S-transferase.	glutathione S-transferase GSTU6, putative, expressed	GSTU38	TAU GLUTATHIONE S-TRANSFERASE 38	---	Q6QHA4 (UniProt)	Glutathione S-transferase, C-terminal-like (IPR010987)	---	17	1268	733	0.32647	21.9967	14.2448	16.8087	1155.71	808.259	6.10343	1.31e-10	2.94e-07	5.58754	2.05e-09	6.12e-07
Os06g0239100	2	Os06t0239100-01,LOC_Os06g13180.1	7224942	7226417	Peptidase M10A and M12B, matrixin and adamalysin family protein.	metalloendoproteinase 1 precursor, putative, expressed	---	---	---	NP_001151749.1 (RefSeq)	Peptidase M10, metallopeptidase (IPR001818),Peptidoglycan binding-like (IPR002477),Peptidase, metallopeptidase (IPR006026),Peptidase M10A, matrix metallopeptidase (IPR021190),Metallopeptidase, catalytic domain (IPR024079)	Biological Process: proteolysis (GO:0006508),Biological Process: metabolic process (GO:0008152),Cellular Component: extracellular matrix (GO:0031012),Molecular Function: metalloendopeptidase activity (GO:0004222),Molecular Function: metallopeptidase activity (GO:0008237),Molecular Function: zinc ion binding (GO:0008270)	665	1181	3166	6.74877	10.8267	32.5142	657.515	1076.41	3491.06	0.711134	0.316859	1	2.40857	0.00115752	0.0400559
Os06g0239200	2	Os06t0239200-00,LOC_Os06g13190.1	7230154	7230942	Conserved hypothetical protein.	expressed protein	---	---	---	NP_001057260.1 (RefSeq)	---	---	1282	5050	12641	24.3388	86.6058	242.858	1267.57	4602.77	13938.9	1.86044	0.0127044	0.667117	3.45898	1.34e-05	0.00105444
Os06g0239700	2	Os06t0239700-01,LOC_Os06g13220.1	7260407	7264016	Conserved hypothetical protein.	expressed protein	---	---	---	B9FSF6 (UniProt)	---	---	231	2134	1958	3.10889	25.9437	26.6665	228.4	1945.01	2159.03	3.09015	5.77e-05	0.0136391	3.24075	2.79e-05	0.00195449
Os06g0248500	2	Os06t0248500-00,LOC_Os06g13870.1	7709065	7710744	U box domain containing protein.	U-box protein CMPG1, putative, expressed	_	_	---	NP_001147860.1 (RefSeq)	U box domain (IPR003613),Armadillo-like helical (IPR011989),Zinc finger, RING/FYVE/PHD-type (IPR013083),Armadillo-type fold (IPR016024)	Biological Process: protein ubiquitination (GO:0016567),Cellular Component: ubiquitin ligase complex (GO:0000151),Molecular Function: ubiquitin-protein ligase activity (GO:0004842),Molecular Function: binding (GO:0005488)	250	595	1338	2.22905	4.79226	12.0724	247.186	542.307	1475.38	1.13351	0.129258	1	2.57741	0.00091199	0.0333426
Os06g0249100	1	Os06t0249100-00	7749308	7749547	---	---	---	---	---	---	---	---	9	211	1097	0.561721	11.8961	69.2857	8.8987	192.314	1209.63	4.43373	3.71e-06	0.00161883	7.08676	7.96e-12	5.94e-09
Os06g0249350	2	Os06t0249350-00,LOC_Os06g13940.1	7763143	7763949	Conserved hypothetical protein.	expressed protein	---	---	---	NP_001174695.1 (RefSeq)	---	---	81	519	2087	1.50349	8.70214	39.201	80.0883	473.038	2301.28	2.56229	0.000993227	0.117055	4.8447	1.3e-08	2.77e-06
Os06g0257600	1	Os06t0257600-01	8236902	8238699	Esterase, SGNH hydrolase-type domain containing protein.	---	GELP82	GDSL ESTERASE/LIPASE PROTEIN 82	---	B4FSE4 (UniProt)	Lipase, GDSL (IPR001087),Esterase, SGNH hydrolase-type (IPR013830)	Biological Process: lipid metabolic process (GO:0006629),Molecular Function: hydrolase activity, acting on ester bonds (GO:0016788)	142	1135	1369	1.49162	10.7698	14.5523	140.402	1034.48	1509.56	2.88128	0.000227888	0.0389132	3.4265	1.81e-05	0.00134993
Os06g0274800	2	Os06t0274800-01,LOC_Os06g16350.1	9325990	9328211	Similar to Peroxidase 11 precursor (EC 1.11.1.7) (Atperox P11) (ATP23a/ATP23b).	peroxidase precursor, putative, expressed	_	_	---	Q96519 (UniProt)	Plant peroxidase (IPR000823),Haem peroxidase, plant/fungal/bacterial (IPR002016),Haem peroxidase (IPR010255),Peroxidases heam-ligand binding site (IPR019793),Peroxidase, active site (IPR019794)	Biological Process: response to oxidative stress (GO:0006979),Biological Process: oxidation-reduction process (GO:0055114),Molecular Function: peroxidase activity (GO:0004601),Molecular Function: heme binding (GO:0020037)	550	4568	4041	6.2131	46.6139	46.1948	543.809	4163.46	4455.9	2.93661	0.000102432	0.0208224	3.03454	6.44e-05	0.00392695
Os06g0289200	2	Os06t0289200-01,LOC_Os06g18140.1	10553309	10555191	UDP-glucuronosyl/UDP-glucosyltransferase family protein.	UDP-glucoronosyl and UDP-glucosyl transferase domain containing protein, expressed	_	_	---	A1XFE0 (UniProt)	UDP-glucuronosyl/UDP-glucosyltransferase (IPR002213)	Biological Process: metabolic process (GO:0008152),Molecular Function: transferase activity, transferring hexosyl groups (GO:0016758)	24	239	720	0.190919	1.71743	5.79603	23.7299	217.834	793.925	3.19846	0.000344835	0.0523659	5.06423	1.06e-07	1.76e-05
Os06g0313440	2	Os06t0313440-00,LOC_Os06g20790.1	11984848	11992872	SAM dependent carboxyl methyltransferase domain containing protein.	SAM dependent carboxyl methyltransferase, putative, expressed	---	---	---	A3BB44 (UniProt)	SAM dependent carboxyl methyltransferase (IPR005299)	Molecular Function: methyltransferase activity (GO:0008168)	54	268	523	0.478343	2.14449	4.6882	53.3922	244.266	576.698	2.19375	0.0105116	0.592143	3.43312	0.000117783	0.00640498
Os06g0318800	1	Os06t0318800-01	12359510	12360112	Non-protein coding transcript.	---	AGP24	ARABINOGALACTAN PROTEIN 24	---	NONE	---	---	682	1311	3253	16.9417	29.4183	81.7739	674.324	1194.9	3587	0.825375	0.245426	1	2.41126	0.00113305	0.0393498
Os06g0324400	2	Os06t0324400-01,LOC_Os06g21910.1	12665586	12666215	Late embryogenesis abundant (LEA) group 1 family protein.	late embryogenesis abundant group 1, putative, expressed	LEA3	LATE EMBRYOGENESIS ABUNDANT PROTEIN 3	---	A2YCC7 (UniProt)	Late embryogenesis abundant protein, LEA-25/LEA-D113 (IPR005513)	Biological Process: embryo development (GO:0009790)	0	12	34	0	0.293622	0.93197	0	10.9373	37.4909	3.5774	0.0324162	1	5.26644	0.00140349	0.0467752
Os06g0356800	2	Os06t0356800-01,LOC_Os06g25010.1	14646977	14648091	Similar to Xylanase inhibitor protein I precursor.	glycosyl hydrolase, putative, expressed	---	---	---	Q4W6G2 (UniProt)	Glycoside hydrolase, family 18, catalytic domain (IPR001223),Glycoside hydrolase, subgroup, catalytic domain (IPR013781),Glycoside hydrolase, superfamily (IPR017853)	Biological Process: carbohydrate metabolic process (GO:0005975),Molecular Function: catalytic activity (GO:0003824),Molecular Function: hydrolase activity, hydrolyzing O-glycosyl compounds (GO:0004553),Molecular Function: cation binding (GO:0043169)	58	316	1578	0.779188	3.83482	21.4526	57.3472	288.015	1740.02	2.32835	0.00341758	0.27803	4.92324	1.87e-08	3.79e-06
Os06g0491566	1	Os06t0491566-01	16968153	16970345	Conserved hypothetical protein.	---	---	---	---	Q53MA0 (UniProt)	---	---	0	34	96	0	0.26763	0.846532	0	30.989	105.857	4.9995	0.000852988	0.104369	6.73953	9.54e-06	0.000783502
Os06g0506600	2	Os06t0506600-01,LOC_Os06g30970.1	18015320	18017697	Similar to Ubiquitin carrier protein.	ubiquitin-conjugating enzyme, putative, expressed	---	---	---	A3BC59 (UniProt)	Ubiquitin-conjugating enzyme, E2 (IPR000608),Ubiquitin-conjugating enzyme/RWD-like (IPR016135),Ubiquitin-conjugating enzyme, active site (IPR023313)	Molecular Function: acid-amino acid ligase activity (GO:0016881)	16	217	594	0.100785	1.23475	3.78637	15.8199	197.783	654.988	3.6441	0.000109733	0.0221892	5.37165	6.95e-08	1.22e-05
Os06g0507300	2	Os06t0507300-01,LOC_Os06g31090.1	18079007	18079819	Similar to GAMYB-binding protein.	GAMYB-binding protein, putative, expressed	---	---	---	Q6J6M8 (UniProt)	---	---	3	110	403	0.0552739	1.83077	7.51385	2.96623	100.258	444.377	5.07895	2.15e-05	0.00610722	7.22701	4.68e-09	1.21e-06
Os06g0530600	2	Os06t0530600-00,LOC_Os06g33970.1	19780911	19781815	VQ domain containing protein.	VQ domain containing protein, putative, expressed	_	_	---	NP_001151100.1 (RefSeq)	VQ (IPR008889)	---	22	94	262	0.364136	1.40544	4.38835	21.7524	85.6754	288.9	1.97771	0.0466876	1	3.73133	0.000297146	0.0135255
Os06g0532301	1	Os06t0532301-01	19875923	19878818	Conserved hypothetical protein.	---	---	---	---	Q69RN8 (UniProt)	---	---	0	58	150	0	0.270995	0.785129	0	52.8635	165.401	5.75124	6.03e-05	0.0137376	7.37852	4.56e-07	5.92e-05
Os06g0536100	2	Os06t0536100-00,LOC_Os06g34530.1	20087862	20089203	Hypothetical conserved gene.	zinc finger, C3HC4 type domain containing protein, expressed	---	---	---	Q5Z5E5 (UniProt)	Zinc finger, RING-type (IPR001841),Zinc finger, RING/FYVE/PHD-type (IPR013083),Zinc finger, RING-H2-type (IPR024766)	Molecular Function: protein binding (GO:0005515),Molecular Function: zinc ion binding (GO:0008270)	48	681	771	0.669462	8.57976	10.8817	47.4597	620.691	850.161	3.7091	1.47e-05	0.00458097	4.16296	1.8e-06	0.000193701
Os06g0537100	2	Os06t0537100-00,LOC_Os06g34610.1	20126199	20126870	---	expressed protein	---	---	---	---	---	---	39	108	325	0.869329	2.17464	7.33098	38.561	98.4356	358.369	1.35204	0.14556	1	3.21623	0.000828831	0.0309433
Os06g0549900	2	Os06t0549900-01,LOC_Os06g35700.1	20832432	20834494	FAD linked oxidase, N-terminal domain containing protein.	reticuline oxidase-like protein precursor, putative, expressed	---	---	---	Q5QJ60 (UniProt)	FAD linked oxidase, N-terminal (IPR006094),Berberine/berberine-like (IPR012951),FAD-binding, type 2 (IPR016166),FAD-linked oxidase, FAD-binding, subdomain 2 (IPR016168)	Biological Process: oxidation-reduction process (GO:0055114),Molecular Function: catalytic activity (GO:0003824),Molecular Function: UDP-N-acetylmuramate dehydrogenase activity (GO:0008762),Molecular Function: oxidoreductase activity (GO:0016491),Molecular Function: oxidoreductase activity, acting on CH-OH group of donors (GO:0016614),Molecular Function: flavin adenine dinucleotide binding (GO:00…	5	53	159	0.0363044	0.347624	1.16828	4.94372	48.3063	175.325	3.28854	0.00833608	0.504366	5.14829	5.01e-05	0.00320712
Os06g0565200	1	Os06t0565200-00	21761304	21762421	Putative heat stress transcription factor A-6a.	---	HSFA6	HEAT STRESS TRANSCRIPTION FACTOR A6	---	Q5Z6A4 (UniProt)	Heat shock factor (HSF)-type, DNA-binding (IPR000232),Winged helix-turn-helix transcription repressor DNA-binding (IPR011991)	Biological Process: regulation of transcription, DNA-dependent (GO:0006355),Cellular Component: nucleus (GO:0005634),Molecular Function: sequence-specific DNA binding transcription factor activity (GO:0003700),Molecular Function: sequence-specific DNA binding (GO:0043565)	1	87	191	0.0150394	1.18193	2.90685	0.988744	79.2953	210.611	6.32549	3.12e-05	0.00809789	7.73476	3.24e-07	4.51e-05
Os06g0569500	3	Os06t0569500-01,LOC_Os06g37300.2,LOC_Os06g37300.1	22020840	22028146	Ent-kaurene oxidase, Diterpenoid phytoalexin biosynthesis	cytochrome P450, putative, expressed	KO4	ENT-KAURENE OXIDASE 4	---	Q6GZ42,Q0DBF4	Cytochrome P450 (IPR001128),Cytochrome P450, E-class, group I (IPR002401),Cytochrome P450, conserved site (IPR017972)	Biological Process: oxidation-reduction process (GO:0055114),Molecular Function: iron ion binding (GO:0005506),Molecular Function: oxidoreductase activity, acting on paired donors, with incorporation or reduction of molecular oxygen (GO:0016705),Molecular Function: heme binding (GO:0020037)	93	212	1320	0.721423	1.48555	10.3619	91.9532	193.225	1455.53	1.07131	0.168965	1	3.9845	2.5e-06	0.000251006
Os06g0586000	2	Os06t0586000-01,LOC_Os06g38660.1	22956662	22957316	Conserved hypothetical protein.	expressed protein	---	---	---	A2XQZ9 (UniProt)	---	---	282	1203	4843	8.21817	31.669	142.823	278.826	1096.46	5340.25	1.97542	0.00694217	0.443791	4.25947	1.09e-07	1.79e-05
Os06g0591400	2	Os06t0591400-01,LOC_Os06g39120.1	23232523	23233878	Conserved hypothetical protein.	expressed protein	---	---	---	A2YEK9 (UniProt)	---	---	2184	14085	14604	26.7058	155.58	180.711	2159.42	12837.6	16103.4	2.57167	0.00114144	0.130519	2.89865	0.000297872	0.0135421
Os06g0592500	3	Os06t0592500-01,LOC_Os06g39240.2,LOC_Os06g39240.1	23293234	23294078	Similar to Ethylene-responsive transcriptional coactivator.	endothelial differentiation-related factor 1, putative, expressed	---	---	MBF1	C8C4P8 (UniProt)	Helix-turn-helix type 3 (IPR001387),Lambda repressor-like, DNA-binding (IPR010982),Multiprotein bridging factor 1, N-terminal (IPR013729)	Molecular Function: DNA binding (GO:0003677),Molecular Function: sequence-specific DNA binding (GO:0043565)	118	4302	5853	2.09177	68.8884	104.995	116.672	3921.02	6453.94	5.0707	1.57e-09	2.08e-06	5.78965	2.53e-11	1.64e-08
Os06g0599400	1	Os06t0599400-00	23649633	23649980	Conserved hypothetical protein.	---	---	---	---	Q69X54 (UniProt)	---	---	4	53	95	0.172175	2.06077	4.13802	3.95498	48.3063	104.754	3.61047	0.00711173	0.452372	4.72719	0.000461564	0.0191875
Os06g0622400	2	Os06t0622400-00,LOC_Os06g41740.1	25020457	25021422	Hypothetical protein.	transposon protein, putative, CACTA, En/Spm sub-class, expressed	---	---	---	GeneMark	---	---	360	2528	5022	5.58232	35.4105	78.8039	355.948	2304.12	5537.62	2.69448	0.000322035	0.0500294	3.95953	5.51e-07	6.88e-05
Os06g0629687	2	Os06t0629687-00,LOC_Os06g42380.1	25471430	25476093	Hypothetical gene.	retrotransposon protein, putative, unclassified, expressed	---	---	---	B9FQ15 (UniProt)	---	---	1	30	60	0.00446474	0.120993	0.271086	0.988744	27.3432	66.1604	4.78944	0.00720293	0.455909	6.06423	0.000446915	0.0186584
Os06g0649000	3	Os06t0649000-01,Os06t0649000-02,LOC_Os06g44010.1	26509919	26511699	Similar to WRKY transcription factor 28.	WRKY28, expressed	---	---	WRKY	Q6IEQ3 (UniProt)	DNA-binding WRKY (IPR003657)	Biological Process: regulation of transcription, DNA-dependent (GO:0006355),Molecular Function: sequence-specific DNA binding transcription factor activity (GO:0003700),Molecular Function: sequence-specific DNA binding (GO:0043565)	127	581	2757	1.1942	4.93506	26.2343	125.571	529.547	3040.07	2.07626	0.00571328	0.390951	4.59753	2.92e-08	5.67e-06
Os06g0650900	4	Os06t0650900-01,Os06t0650900-02,LOC_Os06g44160.2,LOC_Os06g44160.1	26646324	26647896	Heat shock protein DnaJ family protein.	heat shock protein DnaJ, putative, expressed	---	---	---	A2YFN8 (UniProt)	Heat shock protein DnaJ, N-terminal (IPR001623),Heat shock protein DnaJ (IPR003095)	Biological Process: protein folding (GO:0006457),Molecular Function: heat shock protein binding (GO:0031072),Molecular Function: unfolded protein binding (GO:0051082)	238	524	1406	2.2664	4.50749	13.5489	235.321	477.595	1550.36	1.02116	0.171492	1	2.7199	0.000501666	0.0205014
Os06g0662550	6	Os06t0662550-01,LOC_Os06g45184.4,LOC_Os06g45184.2,LOC_Os06g45184.1,LOC_Os06g45184.5,LOC_Os06g45184.3	27319471	27322662	Conserved hypothetical protein.	retrotransposon protein, putative, Ty3-gypsy subclass, expressed	---	---	---	NP_001174728.1 (RefSeq)	---	---	31	1641	5022	0.145475	6.9563	23.8485	30.6511	1495.67	5537.62	5.60871	1.38e-10	2.94e-07	7.49719	1.94e-15	5.03e-12
Os06g0666400	2	Os06t0666400-01,LOC_Os06g45570.1	27594625	27595564	VQ domain containing protein.	VQ domain containing protein, putative, expressed	_	_	---	A2YFZ2 (UniProt)	VQ (IPR008889)	---	224	972	2620	3.56951	13.9917	42.2495	221.479	885.92	2889	2.00001	0.00697616	0.445222	3.70533	2.82e-06	0.000278609
Os06g0670300	2	Os06t0670300-01,LOC_Os06g45890.1	27777556	27780778	Homeodomain-like containing protein.	MYB family transcription factor, putative, expressed	---	---	G2-like	NP_001147627.1 (RefSeq)	Myb-like DNA-binding domain, SHAQKYF class (IPR006447),Homeodomain-like (IPR009057),Homeodomain-related (IPR012287),Myb, DNA-binding (IPR014778),Transcription regulator HTH, Myb-type, DNA-binding (IPR017930)	Biological Process: regulation of transcription, DNA-dependent (GO:0006355),Molecular Function: DNA binding (GO:0003677),Molecular Function: protein binding (GO:0005515)	40	280	806	0.395752	2.50245	8.0697	39.5498	255.203	888.754	2.68991	0.00156938	0.163402	4.49004	7.31e-07	8.95e-05
Os06g0673500	1	Os06t0673500-01	27958671	27960089	Similar to polyubiquitin containing 7 ubiquitin monomers.	---	---	---	---	NP_001147027.1 (RefSeq)	Ubiquitin (IPR000626),Ubiquitin conserved site (IPR019954),Ubiquitin supergroup (IPR019955),Ubiquitin subgroup (IPR019956)	Molecular Function: protein binding (GO:0005515)	115	256	792	2.37601	4.77787	16.559	113.706	233.329	873.317	1.03706	0.192974	1	2.9412	0.000422449	0.0178287
Os06g0685200	2	Os06t0685200-01,LOC_Os06g47120.1	28555632	28557912	Hypothetical conserved gene.	expressed protein	_	_	---	Q655F1 (UniProt)	F-box domain, Skp2-like (IPR022364)	---	3	30	543	0.0221805	0.200362	4.06264	2.96623	27.3432	598.751	3.20448	0.00903162	0.532609	7.65718	4.02e-10	1.47e-07
Os06g0697500	2	Os06t0697500-00,LOC_Os06g48240.1	29180250	29181960	ATPase, AAA-type, core domain containing protein.	AAA ATPase, putative, expressed	---	---	---	NP_001149719.1 (RefSeq)	ATPase, AAA+ type, core (IPR003593),ATPase, AAA-type, core (IPR003959),ATPase, AAA-type, conserved site (IPR003960)	Molecular Function: nucleotide binding (GO:0000166),Molecular Function: ATP binding (GO:0005524),Molecular Function: nucleoside-triphosphatase activity (GO:0017111)	69	660	1401	0.604071	5.21947	12.4118	68.2234	601.551	1544.84	3.14035	0.000102118	0.0208224	4.50105	1.36e-07	2.14e-05
Os06g0698200	1	Os06t0698200-00	29198270	29199356	Similar to Homeobox-leucine zipper protein HOX18.	---	HOX18	HOMEOBOX GENE 18	---	A2YGL9 (UniProt)	Homeobox (IPR001356),Leucine zipper, homeobox-associated (IPR003106),Homeodomain-like (IPR009057),Homeodomain-related (IPR012287),Homeobox, conserved site (IPR017970)	Biological Process: regulation of transcription, DNA-dependent (GO:0006355),Cellular Component: nucleus (GO:0005634),Molecular Function: DNA binding (GO:0003677),Molecular Function: sequence-specific DNA binding transcription factor activity (GO:0003700),Molecular Function: protein binding (GO:0005515),Molecular Function: sequence-specific DNA binding (GO:0043565)	3	7	93	0.0582849	0.12285	1.82842	2.96623	6.38008	102.549	1.10494	0.597107	1	5.11153	0.000443657	0.0185624
Os06g0710700	2	Os06t0710700-01,LOC_Os06g49660.1	30051702	30053355	Similar to Benzoyl coenzyme A: benzyl alcohol benzoyl transferase (Benzoyl- CoA:benzyl alcohol/phenylethanol benzoyltransferase).	transferase family protein, putative, expressed	---	---	---	NP_001152518.1 (RefSeq)	Transferase (IPR003480),Chloramphenicol acetyltransferase-like domain (IPR023213)	Molecular Function: transferase activity, transferring acyl groups other than amino-acyl groups (GO:0016747)	318	1521	1787	2.87992	12.443	16.3771	314.421	1386.3	1970.48	2.14047	0.00403703	0.307134	2.64778	0.000480193	0.0197505
Os06g0726100	2	Os06t0726100-01,LOC_Os06g51050.1	30887215	30888471	Similar to Seed chitinase-c.	CHIT7 - Chitinase family protein precursor, expressed	CHT3	CHITINASE 3	---	P24626 (UniProt)	Glycoside hydrolase, family 19, catalytic (IPR000726),Chitin-binding, type 1 (IPR001002),Glycoside hydrolase, family 19 (IPR016283),Chitin-binding, type 1, conserved site (IPR018371),Lysozyme-like domain (IPR023346)	Biological Process: carbohydrate metabolic process (GO:0005975),Biological Process: chitin catabolic process (GO:0006032),Biological Process: cell wall macromolecule catabolic process (GO:0016998),Molecular Function: chitinase activity (GO:0004568),Molecular Function: chitin binding (GO:0008061)	438	885	3103	5.21949	9.52666	37.4192	433.07	806.625	3421.59	0.897297	0.210164	1	2.982	8.92e-05	0.00513884
Os06g0726200	2	Os06t0726200-02,LOC_Os06g51060.1	30890711	30892066	Similar to Chitinase 1.	CHIT8 - Chitinase family protein precursor, expressed	CHT1	CHITINASE 1	---	Q42993 (UniProt)	Glycoside hydrolase, family 19, catalytic (IPR000726),Chitin-binding, type 1 (IPR001002),Glycoside hydrolase, family 19 (IPR016283),Chitin-binding, type 1, conserved site (IPR018371),Lysozyme-like domain (IPR023346)	Biological Process: carbohydrate metabolic process (GO:0005975),Biological Process: chitin catabolic process (GO:0006032),Biological Process: cell wall macromolecule catabolic process (GO:0016998),Molecular Function: chitinase activity (GO:0004568),Molecular Function: chitin binding (GO:0008061)	810	4430	11268	8.94776	44.2055	125.961	800.883	4037.68	12424.9	2.33386	0.00195337	0.188959	3.9555	9.48e-07	0.000112544
Os06g0726300	1	Os06t0726300-00	30893359	30894592	Similar to NAM-like protein.	---	NAC95	NAC DOMAIN-CONTAINING PROTEIN 95	---	NP_001058628.1 (RefSeq)	No apical meristem (NAM) protein (IPR003441)	Biological Process: regulation of transcription, DNA-dependent (GO:0006355),Molecular Function: DNA binding (GO:0003677)	201	755	1438	2.43989	8.27874	17.6641	198.738	688.137	1585.64	1.79183	0.01765	0.819969	2.99613	0.00013969	0.0073294
Os07g0117200	2	Os07t0117200-00,LOC_Os07g02610.1	939612	941748	NB-ARC domain containing protein.	expressed protein	---	---	---	Q8H5K1 (UniProt)	NB-ARC (IPR002182)	Molecular Function: ADP binding (GO:0043531)	28	141	267	0.25874	1.17698	2.49676	27.6848	128.513	294.414	2.21475	0.0214689	0.943129	3.41068	0.000589323	0.0234443
Os07g0118200	2	Os07t0118200-00,LOC_Os07g02690.1	972868	973534	Protein of unknown function DUF538 domain containing protein.	DUF538 domain containing protein, putative, expressed	---	---	---	NP_001058764.2 (RefSeq)	Protein of unknown function DUF538 (IPR007493)	---	43	87	494	0.965676	1.76492	11.2266	42.516	79.2953	544.72	0.89923	0.315231	1	3.67944	8.43e-05	0.00488427
Os07g0126401	2	Os07t0126401-02,LOC_Os07g03467.1	1388413	1389436	Allergen V5/Tpx-1 related family protein.	SCP-like extracellular protein, expressed	---	---	---	Q8LLU7 (UniProt)	---	---	6	73	161	0.0877688	0.964618	2.38327	5.93247	66.5351	177.53	3.48741	0.0037366	0.295082	4.90329	6.62e-05	0.00400902
Os07g0127500	2	Os07t0127500-01,LOC_Os07g03580.1	1432684	1433407	Similar to PR-1a pathogenesis related protein (Hv-1a) precursor.	SCP-like extracellular protein, expressed	PR1-72	PATHOGENESIS-RELATED GENE 1-72	---	C3UZE5 (UniProt)	Allergen V5/Tpx-1-related (IPR001283),CAP domain (IPR014044),Allergen V5/Tpx-1-related, conserved site (IPR018244)	Cellular Component: extracellular region (GO:0005576)	354	1182	3962	7.32409	22.0908	82.9515	350.015	1077.32	4368.79	1.62196	0.0250913	1	3.64174	3.04e-06	0.000296551
Os07g0127600	2	Os07t0127600-01,LOC_Os07g03590.1	1437292	1438551	Allergen V5/Tpx-1 related family protein.	SCP-like extracellular protein, expressed	PR1-73	PATHOGENESIS-RELATED GENE 1-73	---	Q8LLU7 (UniProt)	Allergen V5/Tpx-1-related (IPR001283),Ves allergen (IPR002413),CAP domain (IPR014044),Allergen V5/Tpx-1-related, conserved site (IPR018244)	Cellular Component: extracellular region (GO:0005576)	34	145	358	0.404201	1.55715	4.30686	33.6173	132.159	394.757	1.975	0.0321447	1	3.55369	0.00021456	0.0104657
Os07g0127700	2	Os07t0127700-01,LOC_Os07g03600.1	1444313	1445070	Similar to Pathogenesis-related protein class 1.	SCP-like extracellular protein, expressed	_	_	---	Q9FE57 (UniProt)	Allergen V5/Tpx-1-related (IPR001283),CAP domain (IPR014044),Allergen V5/Tpx-1-related, conserved site (IPR018244)	Cellular Component: extracellular region (GO:0005576)	94	1362	4510	1.85758	24.3131	90.1894	92.942	1241.38	4973.05	3.73947	2.29e-06	0.00108449	5.74166	3.03e-11	1.78e-08
Os07g0127800	1	Os07t0127800-00	1449229	1449741	---	---	---	---	---	---	---	---	0	60	134	0	1.58258	3.95946	0	54.6864	147.758	5.79925	5.99e-05	0.0137376	7.21683	9.34e-07	0.00011122
Os07g0127900	1	Os07t0127900-00	1451917	1452565	Similar to Pathogenisis-related protein 1.2.	---	---	---	---	O82715 (UniProt)	Allergen V5/Tpx-1-related (IPR001283),CAP domain (IPR014044),Allergen V5/Tpx-1-related, conserved site (IPR018244)	Cellular Component: extracellular region (GO:0005576)	0	42	112	0	0.875663	2.6159	0	38.2805	123.499	5.29574	0.000331315	0.0511209	6.95999	3.55e-06	0.000340751
Os07g0138200	2	Os07t0138200-00,LOC_Os07g04560.1	2023158	2025061	---	no apical meristem protein, putative, expressed	---	---	NAC	---	---	---	133	1019	3785	1.91193	13.2324	55.0613	131.503	928.758	4173.62	2.82021	0.000211536	0.0369419	4.98813	2.31e-09	6.76e-07
Os07g0154100	2	Os07t0154100-01,LOC_Os07g05940.1	2870686	2872832	Similar to Viviparous-14.	9-cis-epoxycarotenoid dioxygenase 1, chloroplast precursor, putative, expressed	NCED3	9-CIS-EPOXYCAROTENOID DIOXYGENASE 3	---	NP_001147781.1 (RefSeq)	Carotenoid oxygenase (IPR004294)	---	4	570	2407	0.0279072	3.59232	16.9939	3.95498	519.521	2654.13	7.03737	1.17e-11	4.08e-08	9.39036	1.62e-17	1.26e-13
Os07g0161700	1	Os07t0161700-00	3296830	3297367	VQ domain containing protein.	---	_	_	---	Q8H543 (UniProt)	VQ (IPR008889)	---	0	18	194	0	0.452713	5.46597	0	16.4059	213.919	4.12151	0.00474462	0.344794	7.74765	1.2e-07	1.94e-05
Os07g0161900	1	Os07t0161900-00	3301502	3302065	---	---	---	---	---	---	---	---	0	78	264	0	1.87132	7.09534	0	71.0923	291.106	6.17177	5.71e-06	0.00223834	8.19035	4.47e-09	1.19e-06
Os07g0162000	1	Os07t0162000-00	3313464	3313997	---	---	---	---	---	---	---	---	34	1002	3667	0.953733	25.3898	104.092	33.6173	913.263	4043.5	4.76375	1.77e-08	1.79e-05	6.91026	7.27e-14	1.09e-10
Os07g0170000	1	Os07t0170000-00	3711848	3712695	Similar to Brn1-like protein.	---	---	---	---	NP_193054.1 (RefSeq)	Short-chain dehydrogenase/reductase SDR (IPR002198),Glucose/ribitol dehydrogenase (IPR002347),NAD(P)-binding domain (IPR016040),Short-chain dehydrogenase/reductase, conserved site (IPR020904)	Biological Process: metabolic process (GO:0008152),Molecular Function: nucleotide binding (GO:0000166),Molecular Function: oxidoreductase activity (GO:0016491)	25	555	1417	0.441604	8.85584	25.3292	24.7186	505.849	1562.49	4.35504	6.29e-07	0.000366081	5.9821	1.31e-10	5.54e-08
Os07g0170016	1	Os07t0170016-01	3713183	3714162	Hypothetical gene.	---	---	---	---	longestORF	---	---	0	16	54	0	0.220916	0.835249	0	14.583	59.5443	3.96191	0.0132567	0.680914	5.91992	0.000208977	0.0102578
Os07g0175500	2	Os07t0175500-00,LOC_Os07g07920.1	3976186	3977717	Similar to lipid binding protein.	LTPL100 - Protease inhibitor/seed storage/LTP family protein precursor, expressed	_	_	---	NP_001151017.1 (RefSeq)	---	---	369	2345	2483	5.53841	31.794	37.7133	364.847	2137.33	2737.94	2.55045	0.000635141	0.0835358	2.90773	0.000123535	0.00663416
Os07g0182100	2	Os07t0182100-01,LOC_Os07g08430.1	4330346	4333642	Similar to Tryptophan synthase alpha chain.	indole-3-glycerol phosphate lyase, chloroplast precursor, putative, expressed	_	_	---	NP_001123592.1 (RefSeq)	Tryptophan synthase, alpha chain (IPR002028),Ribulose-phosphate binding barrel (IPR011060),Aldolase-type TIM barrel (IPR013785),Tryptophan synthase, alpha chain, active site (IPR018204)	Biological Process: tryptophan metabolic process (GO:0006568),Biological Process: metabolic process (GO:0008152),Molecular Function: catalytic activity (GO:0003824),Molecular Function: tryptophan synthase activity (GO:0004834)	1684	3929	16610	17.8521	37.6246	178.187	1665.05	3581.05	18315.4	1.10482	0.135571	1	3.45942	1.66e-05	0.00125989
Os07g0190000	2	Os07t0190000-01,LOC_Os07g09190.1	4821207	4824667	Similar to 1-deoxy-D-xylulose 5-phosphate synthase 2 precursor.	transketolase, putative, expressed	_	_	---	A4ZYX4 (UniProt)	Dehydrogenase, E1 component (IPR001017),Transketolase, N-terminal (IPR005474),Transketolase-like, pyrimidine-binding domain (IPR005475),Transketolase, C-terminal (IPR005476),Deoxyxylulose-5-phosphate synthase (IPR005477),Transketolase, C-terminal/Pyruvate-ferredoxin oxidoreductase, domain II (IPR009014),Transketolase-like, C-terminal (IPR015941),Transketolase binding site (IPR020826)	Biological Process: metabolic process (GO:0008152),Biological Process: terpenoid biosynthetic process (GO:0016114),Molecular Function: catalytic activity (GO:0003824),Molecular Function: 1-deoxy-D-xylulose-5-phosphate synthase activity (GO:0008661),Molecular Function: oxidoreductase activity, acting on the aldehyde or oxo group of donors, disulfide as acceptor (GO:0016624)	686	3490	5624	3.57915	16.4484	29.6934	678.279	3180.93	6201.43	2.2295	0.00247096	0.22435	3.19265	3.02e-05	0.00207737
Os07g0192000	2	Os07t0192000-01,LOC_Os07g09420.1	4969373	4971156	ATPase, AAA-type, core domain containing protein.	ATPase, putative, expressed	---	---	---	B6SVY2 (UniProt)	ATPase, AAA+ type, core (IPR003593),ATPase, AAA-type, core (IPR003959),ATPase, AAA-type, conserved site (IPR003960)	Molecular Function: nucleotide binding (GO:0000166),Molecular Function: ATP binding (GO:0005524),Molecular Function: nucleoside-triphosphatase activity (GO:0017111)	1253	6357	15575	10.5207	48.2159	132.337	1238.9	5794.03	17174.1	2.22551	0.00365585	0.290202	3.79311	3.47e-06	0.000334584
Os07g0203250	1	Os07t0203250-00	5536962	5537180	---	---	---	---	---	---	---	---	0	8	62	0	0.494286	4.29137	0	7.29152	68.3657	3.05164	0.0690363	1	6.11615	0.000129457	0.00690444
Os07g0217600	2	Os07t0217600-01,LOC_Os07g11739.1	6494465	6502011	Cytochrome P450 family protein.	cytochrome P450, putative, expressed	CYP71Z2	P-450 71Z2	---	Q01LP1 (UniProt)	Cytochrome P450 (IPR001128),Cytochrome P450, E-class, group I (IPR002401),Cytochrome P450, conserved site (IPR017972)	Biological Process: oxidation-reduction process (GO:0055114),Molecular Function: iron ion binding (GO:0005506),Molecular Function: electron carrier activity (GO:0009055),Molecular Function: oxidoreductase activity, acting on paired donors, with incorporation or reduction of molecular oxygen (GO:0016705),Molecular Function: heme binding (GO:0020037)	18	263	1591	0.145744	1.92361	13.0361	17.7974	239.709	1754.35	3.75154	1.77e-05	0.00536601	6.62313	7.15e-12	5.55e-09
Os07g0218200	2	Os07t0218200-00,LOC_Os07g11790.1	6515622	6522044	Similar to terpene synthase 7.	terpene synthase, putative, expressed	_	_	---	Q5GJ59 (UniProt)	Terpene synthase-like (IPR001906),Terpene synthase, metal-binding domain (IPR005630),Terpenoid cylases/protein prenyltransferase alpha-alpha toroid (IPR008930),Terpenoid synthase (IPR008949)	Biological Process: metabolic process (GO:0008152),Molecular Function: magnesium ion binding (GO:0000287),Molecular Function: lyase activity (GO:0016829)	0	1	114	0	0.00671185	0.857161	0	0.91144	125.705	0.93466	1	1	6.98533	5.84e-06	0.000516436
Os07g0225300	2	Os07t0225300-01,LOC_Os07g12340.1	6967999	6969311	OsNAC3 protein.	NAC domain-containing protein 67, putative, expressed	NAC3	NAC DOMAIN-CONTAINING PROTEIN 3	NAC	Q7EZT1 (UniProt)	No apical meristem (NAM) protein (IPR003441)	Biological Process: regulation of transcription, DNA-dependent (GO:0006355),Molecular Function: DNA binding (GO:0003677)	381	1332	3947	4.3466	13.7269	45.567	376.712	1214.04	4352.25	1.68828	0.0198237	0.893929	3.53023	5.36e-06	0.000482047
Os07g0232800	3	Os07t0232800-00,LOC_Os07g12890.1,LOC_Os07g12890.2	7394486	7397715	Similar to Zinc transporter protein ZIP1.	metal cation transporter, putative, expressed	ZIP8	ZINC TRANSPORTER 8	---	A3BI11-2 (UniProt)	Zinc/iron permease (IPR003689),Zinc/iron permease, fungal/plant (IPR004698)	Biological Process: metal ion transport (GO:0030001),Biological Process: transmembrane transport (GO:0055085),Biological Process: zinc ion transmembrane transport (GO:0071577),Cellular Component: membrane (GO:0016020),Cellular Component: integral to membrane (GO:0016021),Molecular Function: zinc ion transmembrane transporter activity (GO:0005385),Molecular Function: metal ion transmembrane transp…	29	248	558	0.293313	2.26584	5.7112	28.6736	226.037	615.292	2.97877	0.000892311	0.108489	4.42348	2.62e-06	0.000259336
Os07g0244900	1	Os07t0244900-01	8064978	8066298	Bifunctional inhibitor/plant lipid transfer protein/seed storage domain containing protein.	---	---	---	---	NP_001175116.1 (RefSeq)	Plant lipid transfer protein/hydrophobic protein, helical domain (IPR013770),Bifunctional inhibitor/plant lipid transfer protein/seed storage (IPR016140)	Biological Process: lipid transport (GO:0006869)	0	28	59	0	0.462037	1.09065	0	25.5203	65.0577	4.72903	0.00235971	0.21741	6.04565	0.000116843	0.00637289
Os07g0267200	1	Os07t0267200-01	9538087	9541917	Conserved hypothetical protein.	---	---	---	---	NP_001173077.1 (RefSeq)	---	---	23	265	1618	0.201122	2.09325	14.3176	22.7411	241.532	1784.12	3.40884	6.44e-05	0.0143409	6.29377	2.88e-11	1.76e-08
Os07g0291400	1	Os07t0291400-01	11295181	11297365	Conserved hypothetical protein.	---	---	---	---	Q6YUK4 (UniProt)	---	---	9	72	135	0.0616993	0.445875	0.936549	8.8987	65.6237	148.861	2.88255	0.0134305	0.685256	4.06423	0.000621996	0.0244683
Os07g0296000	3	Os07t0296000-01,Os07t0296000-02,LOC_Os07g19540.1	11575105	11586354	Conserved hypothetical protein.	expressed protein	---	---	---	NP_001173737.1 (RefSeq)	---	---	240	582	2864	0.492265	1.07834	5.94456	237.299	530.458	3158.06	1.16054	0.110642	1	3.73426	2.44e-06	0.000246224
Os07g0409500	2	Os07t0409500-01,LOC_Os07g22680.1	12777061	12778037	BTB/POZ fold domain containing protein.	SKP1-like protein 1B, putative, expressed	_	_	---	A2YKH6 (UniProt)	SKP1 component (IPR001232),BTB/POZ fold (IPR011333),SKP1 component, dimerisation (IPR016072),SKP1 component, POZ (IPR016073),E3 ubiquitin ligase, SCF complex, Skp subunit (IPR016897)	Biological Process: ubiquitin-dependent protein catabolic process (GO:0006511)	6	56	127	0.0919911	0.775579	1.97041	5.93247	51.0407	140.039	3.10494	0.0123245	0.652216	4.56106	0.000293625	0.0134125
Os07g0410300	2	Os07t0410300-01,LOC_Os07g22730.1	12826359	12827317	Conserved hypothetical protein.	AP2 domain containing protein, expressed	ERF136	ETHYLENE RESPONSE FACTOR 136	AP2-EREBP	Q7EYP8 (UniProt)	---	---	156	1449	2483	2.43666	20.4448	39.247	154.244	1320.68	2737.94	3.09799	5.99e-05	0.0137376	4.1498	2.76e-07	3.93e-05
Os07g0416900	3	Os07t0416900-01,LOC_Os07g23410.2,LOC_Os07g23410.1	13201060	13206927	Similar to Omega-6 fatty acid desaturase, endoplasmic reticulum isozyme 2 (EC 1.14.19.-).	fatty acid desaturase, putative, expressed	_	_	---	Q1T6Y2 (UniProt)	Fatty acid desaturase, type 1 (IPR005804),Protein of unknown function DUF3474 (IPR021863)	Biological Process: lipid metabolic process (GO:0006629),Biological Process: oxidation-reduction process (GO:0055114),Molecular Function: oxidoreductase activity, acting on paired donors, with oxidation of a pair of donors resulting in the reduction of molecular oxygen to two molecules of water (GO:0016717)	505	997	2472	4.70429	8.38961	23.3029	499.316	908.706	2725.81	0.863861	0.228517	1	2.44866	0.00105696	0.037308
Os07g0417200	2	Os07t0417200-01,LOC_Os07g23430.1	13219680	13224915	Similar to Delta 12 oleic acid desaturase FAD2.	fatty acid desaturase, putative, expressed	_	_	---	Q1T6Y2 (UniProt)	Fatty acid desaturase, type 1 (IPR005804),Protein of unknown function DUF3474 (IPR021863)	Biological Process: lipid metabolic process (GO:0006629),Biological Process: oxidation-reduction process (GO:0055114),Molecular Function: oxidoreductase activity, acting on paired donors, with oxidation of a pair of donors resulting in the reduction of molecular oxygen to two molecules of water (GO:0016717)	551	1661	4439	4.34397	11.829	35.4144	544.798	1513.9	4894.77	1.47448	0.0401174	1	3.16745	3.24e-05	0.0021968
Os07g0417400	1	Os07t0417400-00	13246577	13246891	Similar to zinc finger (C2H2 type) family protein.	---	---	---	---	NP_199167.1 (RefSeq)	Zinc finger, C2H2 (IPR007087),Zinc finger, C2H2-type/integrase, DNA-binding (IPR013087),Zinc finger, C2H2-like (IPR015880)	Cellular Component: intracellular (GO:0005622),Molecular Function: nucleic acid binding (GO:0003676),Molecular Function: zinc ion binding (GO:0008270)	3	29	92	0.142659	1.24572	4.42716	2.96623	26.4318	101.446	3.15557	0.0297969	1	5.09594	0.000362697	0.0158443
Os07g0418500	3	Os07t0418500-01,Os07t0418500-02,LOC_Os07g23570.1	13323931	13326401	Similar to Cytochrome P450.	cytochrome P450 72A1, putative, expressed	---	---	---	Q6T485 (UniProt)	Cytochrome P450 (IPR001128),Cytochrome P450, E-class, group II (IPR002402)	Biological Process: oxidation-reduction process (GO:0055114),Molecular Function: monooxygenase activity (GO:0004497),Molecular Function: iron ion binding (GO:0005506),Molecular Function: electron carrier activity (GO:0009055),Molecular Function: oxidoreductase activity, acting on paired donors, with incorporation or reduction of molecular oxygen (GO:0016705),Molecular Function: heme binding (GO:0…	20	1122	3727	0.142388	7.21572	26.8511	19.7749	1022.64	4109.66	5.69248	1.69e-10	3.1e-07	7.69921	1.28e-15	3.55e-12
Os07g0418700	2	Os07t0418700-01,LOC_Os07g23660.1	13366416	13367542	Proline-rich glycoprotein, ABA-dependent inhibition of root growth	retrotransposon protein, putative, unclassified, expressed	---	---	---	Q8H5W8	---	---	19	60	221	0.252533	0.720377	2.97246	18.7861	54.6864	243.691	1.54151	0.139555	1	3.69731	0.000560034	0.0224865
Os07g0501400	1	Os07t0501400-00	18893442	18894788	Hypothetical conserved gene.	---	---	---	---	Q6ZIJ0 (UniProt)	Alpha/beta hydrolase fold-3 (IPR013094)	Biological Process: metabolic process (GO:0008152),Molecular Function: hydrolase activity (GO:0016787)	0	60	133	0	0.602721	1.49669	0	54.6864	146.656	5.79925	6.04e-05	0.0137376	7.20609	9.8e-07	0.000113884
Os07g0509800	3	Os07t0509800-01,LOC_Os07g32570.1,LOC_Os07g32570.2	19409953	19413299	Similar to adenosine 5'-phosphosulfate reductase 2.	OsAPRL1 adenosine 5'-phosphosulfate reductase-like OsAPRL1, expressed	_	_	---	NP_001105805.1 (RefSeq)	Phosphoadenosine phosphosulphate reductase (IPR002500),Thioredoxin-independent 5'-adenylylsulphate reductase (IPR004508),Thioredoxin-like fold (IPR012336),Thioredoxin domain (IPR013766),Rossmann-like alpha/beta/alpha sandwich fold (IPR014729)	Biological Process: metabolic process (GO:0008152),Biological Process: sulfate reduction (GO:0019419),Biological Process: cell redox homeostasis (GO:0045454),Biological Process: oxidation-reduction process (GO:0055114),Molecular Function: catalytic activity (GO:0003824),Molecular Function: oxidoreductase activity, acting on a sulfur group of donors, disulfide as acceptor (GO:0016671)	1645	10544	11194	11.3552	65.7473	78.194	1626.48	9610.23	12343.3	2.56281	0.000923386	0.111561	2.9239	0.000196538	0.00977076
Os07g0516300	2	Os07t0516300-01,LOC_Os07g33270.1	19887177	19888285	Protein of unknown function DUF584 family protein.	DUF584 domain containing protein, putative, expressed	---	---	---	Q01IB5 (UniProt)	Protein of unknown function DUF584 (IPR007608)	---	1150	3050	7025	15.533	37.2135	96.0203	1137.06	2779.89	7746.28	1.28973	0.0725694	1	2.7682	0.000240693	0.0114247
Os07g0522500	2	Os07t0522500-01,LOC_Os07g33780.1	20214025	20218702	Similar to PDR6 ABC transporter.	pleiotropic drug resistance protein 5, putative, expressed	PDR5	PLEIOTROPIC DRUG RESISTANCE 5	---	B9FXK4 (UniProt)	ABC transporter-like (IPR003439),ABC-2 type transporter (IPR013525)	Cellular Component: membrane (GO:0016020),Molecular Function: ATP binding (GO:0005524),Molecular Function: ATPase activity (GO:0016887)	1475	3236	9278	11.2097	22.2154	71.3536	1458.4	2949.42	10230.6	1.01605	0.158042	1	2.81043	0.000221757	0.0106959
Os07g0526400	2	Os07t0526400-01,LOC_Os07g34260.1	20504681	20506402	Polyketide synthase, type III domain containing protein.	chalcone and stilbene synthases, putative, expressed	---	---	---	Q2R3A1 (UniProt)	Chalcone/stilbene synthase, N-terminal (IPR001099),Polyketide synthase, type III (IPR011141),Chalcone/stilbene synthase, C-terminal (IPR012328),Thiolase-like, subgroup (IPR016038),Thiolase-like (IPR016039)	Biological Process: metabolic process (GO:0008152),Biological Process: biosynthetic process (GO:0009058),Molecular Function: catalytic activity (GO:0003824),Molecular Function: transferase activity, transferring acyl groups (GO:0016746),Molecular Function: transferase activity, transferring acyl groups other than amino-acyl groups (GO:0016747)	28	64	272	0.256211	0.52901	2.51865	27.6848	58.3322	299.927	1.0752	0.278706	1	3.43744	0.000719146	0.0277007
Os07g0529000	4	Os07t0529000-01,LOC_Os07g34520.2,LOC_Os07g34520.1,LOC_Os07g34520.3	20691054	20693694	Similar to Isocitrate lyase (Fragment).	isocitrate lyase, putative, expressed	_	_	---	A1YZC8 (UniProt)	Isocitrate lyase/phosphorylmutase (IPR000918),Isocitrate lyase (IPR006254),Pyruvate/Phosphoenolpyruvate kinase (IPR015813),Isocitrate lyase/phosphorylmutase, conserved site (IPR018523)	Biological Process: metabolic process (GO:0008152),Biological Process: carboxylic acid metabolic process (GO:0019752),Molecular Function: catalytic activity (GO:0003824),Molecular Function: isocitrate lyase activity (GO:0004451)	0	7	66	0	0.0358643	0.378812	0	6.38008	72.7764	2.88364	0.0902754	1	6.20509	9.84e-05	0.00554248
Os07g0531200	2	Os07t0531200-01,LOC_Os07g34690.1	20789771	20790707	Conserved hypothetical protein.	expressed protein	---	---	---	A2YM37 (UniProt)	---	---	1	61	205	0.0159864	0.880892	3.31637	0.988744	55.5979	226.048	5.81329	0.000158291	0.0299583	7.83682	2.55e-07	3.72e-05
Os07g0535800	3	Os07t0535800-01,LOC_Os07g35140.2,LOC_Os07g35140.1	21045118	21050486	Similar to SRK15 protein (Fragment).	receptor-like serine-threonine protein kinase, putative, expressed	---	---	---	B9FXN5 (UniProt)	Protein kinase, catalytic domain (IPR000719),Serine-threonine/tyrosine-protein kinase (IPR001245),Gnk2-homologous domain (IPR002902),Serine/threonine-protein kinase, active site (IPR008271),Protein kinase-like domain (IPR011009)	Biological Process: protein phosphorylation (GO:0006468),Molecular Function: protein kinase activity (GO:0004672),Molecular Function: protein serine/threonine kinase activity (GO:0004674),Molecular Function: ATP binding (GO:0005524),Molecular Function: transferase activity, transferring phosphorus-containing groups (GO:0016772)	263	511	1439	1.43936	2.52626	7.96956	260.04	465.746	1586.75	0.840811	0.258126	1	2.60927	0.00078142	0.0296581
Os07g0538300	1	Os07t0538300-01	21160884	21163894	Hypothetical conserved gene.	---	---	---	---	Q6YVV7 (UniProt)	Gnk2-homologous domain (IPR002902),Concanavalin A-like lectin/glucanase, subgroup (IPR013320)	---	116	613	1294	0.728243	3.47634	8.22076	114.694	558.713	1426.86	2.28431	0.00341178	0.27803	3.63698	9.3e-06	0.000768348
Os07g0541200	2	Os07t0541200-00,LOC_Os07g35680.1	21367969	21374694	Similar to receptor-like serine-threonine protein kinase.	TKL_IRAK_DUF26-lc22 - DUF26 kinases have homology to DUF26 containing loci, expressed	---	---	---	NP_001147287.1 (RefSeq)	Protein kinase, catalytic domain (IPR000719),Serine/threonine-protein kinase, catalytic domain (IPR002290),Gnk2-homologous domain (IPR002902),Serine/threonine-protein kinase, active site (IPR008271),Protein kinase-like domain (IPR011009),Protein kinase, ATP binding site (IPR017441),Serine/threonine-protein kinase-like domain (IPR017442),Tyrosine-protein kinase, catalytic domain (IPR020635)	Biological Process: protein phosphorylation (GO:0006468),Molecular Function: protein kinase activity (GO:0004672),Molecular Function: protein serine/threonine kinase activity (GO:0004674),Molecular Function: protein tyrosine kinase activity (GO:0004713),Molecular Function: ATP binding (GO:0005524),Molecular Function: transferase activity, transferring phosphorus-containing groups (GO:0016772)	107	332	991	0.619311	1.73583	5.8044	105.796	302.598	1092.75	1.51612	0.0541626	1	3.36861	5.31e-05	0.00336039
Os07g0550600	2	Os07t0550600-01,LOC_Os07g36560.1	21854727	21856897	Transferase family protein.	transferase family protein, putative, expressed	---	---	---	Q01IV4 (UniProt)	Transferase (IPR003480),Chloramphenicol acetyltransferase-like domain (IPR023213)	Molecular Function: transferase activity, transferring acyl groups other than amino-acyl groups (GO:0016747)	0	15	35	0	0.124749	0.326083	0	13.6716	38.5936	3.87495	0.0185699	0.848342	5.30719	0.0011952	0.0411402
Os07g0552800	3	Os07t0552800-01,Os07t0552800-02,LOC_Os07g36690.1	21970341	21973436	Similar to Mixed-linked glucan synthase 2.	CSLF2 - cellulose synthase-like family F; beta1,3;1,4 glucan synthase, expressed	---	---	---	Q84S11 (UniProt)	Cellulose synthase (IPR005150)	Biological Process: cellulose biosynthetic process (GO:0030244),Cellular Component: membrane (GO:0016020),Molecular Function: cellulose synthase (UDP-forming) activity (GO:0016760)	11	87	387	0.0548324	0.391748	1.95216	10.8762	79.2953	426.734	2.86606	0.0050049	0.353471	5.29409	9.3e-07	0.000111074
Os07g0564500	2	Os07t0564500-01,LOC_Os07g37730.1	22619086	22621292	Pyridine nucleotide-disulphide oxidoreductase, NAD-binding region domain containing protein.	NADH-ubiquinone oxidoreductase, mitochondrial precursor, putative, expressed	---	---	---	NP_563783.1 (RefSeq)	Pyridine nucleotide-disulphide oxidoreductase, NAD-binding domain (IPR001327),Pyridine nucleotide-disulphide oxidoreductase, FAD/NAD(P)-binding domain (IPR023753)	Biological Process: oxidation-reduction process (GO:0055114),Molecular Function: oxidoreductase activity (GO:0016491),Molecular Function: flavin adenine dinucleotide binding (GO:0050660)	48	714	2104	0.358426	4.81615	15.8987	47.4597	650.768	2320.02	3.77737	4.13e-06	0.00170619	5.61129	2.29e-10	8.99e-08
Os07g0575600	3	Os07t0575600-01,Os07t0575600-02,LOC_Os07g38800.1	23278461	23281103	Similar to Lectin-like receptor kinase 7%3B2.	lectin-like receptor kinase, putative, expressed	---	---	---	B8XSN7 (UniProt)	Protein kinase, catalytic domain (IPR000719),Legume lectin, beta chain (IPR001220),Serine/threonine-protein kinase, active site (IPR008271),Concanavalin A-like lectin/glucanase (IPR008985),Protein kinase-like domain (IPR011009),Concanavalin A-like lectin/glucanase, subgroup (IPR013320),Protein kinase, ATP binding site (IPR017441),Serine/threonine-protein kinase-like domain (IPR017442),Legume lect…	Biological Process: protein phosphorylation (GO:0006468),Molecular Function: protein kinase activity (GO:0004672),Molecular Function: protein serine/threonine kinase activity (GO:0004674),Molecular Function: binding (GO:0005488),Molecular Function: ATP binding (GO:0005524),Molecular Function: transferase activity, transferring phosphorus-containing groups (GO:0016772)	62	158	462	0.351385	0.808895	2.64968	61.3021	144.008	509.435	1.23214	0.153758	1	3.05489	0.000676937	0.0263361
Os07g0575700	2	Os07t0575700-01,LOC_Os07g38810.1	23282551	23284973	Similar to Lectin-like receptor kinase 7%3B2.	lectin receptor-type protein kinase, putative, expressed	_	_	---	E7CWB5 (UniProt)	Protein kinase, catalytic domain (IPR000719),Legume lectin, beta chain (IPR001220),Serine/threonine-protein kinase, active site (IPR008271),Concanavalin A-like lectin/glucanase (IPR008985),Protein kinase-like domain (IPR011009),Concanavalin A-like lectin/glucanase, subgroup (IPR013320),Protein kinase, ATP binding site (IPR017441),Serine/threonine-protein kinase-like domain (IPR017442)	Biological Process: protein phosphorylation (GO:0006468),Molecular Function: protein kinase activity (GO:0004672),Molecular Function: protein serine/threonine kinase activity (GO:0004674),Molecular Function: binding (GO:0005488),Molecular Function: ATP binding (GO:0005524),Molecular Function: transferase activity, transferring phosphorus-containing groups (GO:0016772)	70	238	647	0.432747	1.3291	4.04761	69.2121	216.923	713.429	1.64809	0.0468743	1	3.36567	0.000112403	0.0061817
Os07g0580900	4	Os07t0580900-01,Os07t0580900-02,LOC_Os07g39270.2,LOC_Os07g39270.1	23506852	23509293	Similar to GGDP synthase.	polyprenyl synthetase, putative, expressed	---	---	---	A9ZN20 (UniProt)	Polyprenyl synthetase (IPR000092),Terpenoid synthase (IPR008949),Polyprenyl synthetase-related (IPR017446)	Biological Process: isoprenoid biosynthetic process (GO:0008299)	1075	2864	6306	7.80167	18.7757	46.3119	1062.9	2610.37	6953.46	1.29625	0.0705402	1	2.70972	0.000304747	0.0137907
Os07g0585900	2	Os07t0585900-00,LOC_Os07g39720.1	23807436	23808545	Hypothetical conserved gene.	expressed protein	---	---	---	Q8GRW3 (UniProt)	---	---	173	802	2823	2.3346	9.77651	38.551	171.053	730.975	3112.85	2.09538	0.00495167	0.351126	4.18572	2.32e-07	3.42e-05
Os07g0587300	2	Os07t0587300-01,LOC_Os07g39860.1	23902874	23903545	Hypothetical conserved gene.	expressed protein	---	---	---	NP_001175280.1 (RefSeq)	---	---	13	33	215	0.289776	0.664473	4.84973	12.8537	30.0775	237.075	1.22651	0.277763	1	4.20509	0.000195295	0.00975358
Os07g0597200	3	Os07t0597200-01,Os07t0597200-02,LOC_Os07g40630.1	24347897	24351927	Protein kinase, core domain containing protein.	BRASSINOSTEROID INSENSITIVE 1 precursor, putative, expressed	---	---	---	Q94H87 (UniProt)	Protein kinase, catalytic domain (IPR000719),Leucine-rich repeat (IPR001611),Serine/threonine-protein kinase, active site (IPR008271),Protein kinase-like domain (IPR011009),Leucine-rich repeat-containing N-terminal, type 2 (IPR013210),Concanavalin A-like lectin/glucanase, subgroup (IPR013320),Protein kinase, ATP binding site (IPR017441),Serine/threonine-protein kinase-like domain (IPR017442)	Biological Process: protein phosphorylation (GO:0006468),Molecular Function: protein kinase activity (GO:0004672),Molecular Function: protein serine/threonine kinase activity (GO:0004674),Molecular Function: protein binding (GO:0005515),Molecular Function: ATP binding (GO:0005524),Molecular Function: transferase activity, transferring phosphorus-containing groups (GO:0016772)	257	1097	3018	0.975338	3.76073	11.5904	254.107	999.85	3327.87	1.97627	0.00729974	0.460519	3.71109	2.44e-06	0.000246224
Os07g0599300	2	Os07t0599300-01,LOC_Os07g40830.1	24466699	24467385	Hypothetical protein.	app1, putative, expressed	---	---	---	GeneMark	---	---	8	66	176	0.17443	1.29993	3.88333	7.90995	60.1551	194.07	2.92695	0.0113531	0.617826	4.61677	0.000100448	0.00563597
Os07g0599500	2	Os07t0599500-01,LOC_Os07g40850.1	24470104	24471115	Hypothetical protein.	retrotransposon protein, putative, unclassified, expressed	---	---	---	GeneMark	---	---	387	2456	4216	5.72822	32.8383	63.1493	382.644	2238.5	4648.87	2.54846	0.000616645	0.0814141	3.60281	3.6e-06	0.000343065
Os07g0599600	3	Os07t0599600-02,LOC_Os07g40860.1,LOC_Os07g40860.2	24472435	24473579	Hypothetical protein.	retrotransposon protein, putative, unclassified, expressed	---	---	---	GeneMark	---	---	400	2392	3624	5.23291	28.2676	47.9767	395.498	2180.17	3996.09	2.4627	0.000901802	0.109297	3.33685	1.42e-05	0.00110084
Os07g0599700	2	Os07t0599700-01,LOC_Os07g40870.1	24477362	24478154	Similar to Surface protein PspC.	igA FC receptor precursor, putative, expressed	---	---	---	A2YNE2 (UniProt)	---	---	573	3693	4326	10.8236	63.0142	82.6916	566.55	3365.95	4770.16	2.57074	0.000554217	0.0747124	3.07376	5.25e-05	0.00332776
Os07g0599900	2	Os07t0599900-01,LOC_Os07g40890.1	24481252	24481950	Conserved hypothetical protein.	igA FC receptor precursor, putative, expressed	---	---	---	A3BLW3 (UniProt)	---	---	676	4649	5224	14.4863	89.9943	113.285	668.391	4237.29	5760.36	2.66438	0.00037814	0.0565319	3.1074	4.7e-05	0.00304336
Os07g0600200	2	Os07t0600200-01,LOC_Os07g40910.1	24487817	24488449	Conserved hypothetical protein.	expressed protein	---	---	---	A2YNE5 (UniProt)	---	---	168	966	1415	3.97553	20.6493	33.8845	166.109	880.451	1560.28	2.40611	0.00173863	0.176715	3.2316	4.58e-05	0.00298389
Os07g0602000	2	Os07t0602000-01,LOC_Os07g41070.1	24567132	24570318	Similar to NADPH HC toxin reductase (Fragment).	NAD dependent epimerase/dehydratase family protein, putative, expressed	_	_	---	B0FYX0 (UniProt)	NAD-dependent epimerase/dehydratase (IPR001509),NAD(P)-binding domain (IPR016040)	Biological Process: cellular metabolic process (GO:0044237),Molecular Function: nucleotide binding (GO:0000166),Molecular Function: catalytic activity (GO:0003824),Molecular Function: coenzyme binding (GO:0050662)	11	32	218	0.0983123	0.25835	1.97165	10.8762	29.1661	240.383	1.42312	0.213538	1	4.46609	9.98e-05	0.00560645
Os07g0605800	2	Os07t0605800-01,LOC_Os07g41460.1	24845109	24846577	Similar to STF-1 (Fragment).	sulfotransferase domain containing protein, expressed	---	---	---	B6STJ6 (UniProt)	Sulfotransferase domain (IPR000863)	Molecular Function: sulfotransferase activity (GO:0008146)	132	2294	3833	1.34599	21.1302	39.5517	130.514	2090.84	4226.55	4.00181	5.08e-07	0.000309753	5.0172	1.78e-09	5.49e-07
Os07g0607400	3	Os07t0607400-01,LOC_Os07g41650.2,LOC_Os07g41650.1	24961169	24964384	Pectin lyase fold/virulence factor domain containing protein.	pectinesterase, putative, expressed	PME20	PECTIN METHYLESTERASE 20	---	B9FYC2 (UniProt)	Pectinesterase, catalytic (IPR000070),Pectin lyase fold/virulence factor (IPR011050),Pectin lyase fold (IPR012334),Pectinesterase, active site (IPR018040)	Biological Process: cell wall modification (GO:0042545),Cellular Component: cell wall (GO:0005618),Molecular Function: pectinesterase activity (GO:0030599)	77	513	1011	0.590578	3.55425	7.84688	76.1333	467.569	1114.8	2.61858	0.00120373	0.135623	3.87212	4.94e-06	0.000450488
Os07g0620700	1	Os07t0620700-01	25654852	25657631	Conserved hypothetical protein.	---	---	---	---	NP_001176966.1 (RefSeq)	---	---	11	55	526	0.0592703	0.267701	2.86807	10.8762	50.1292	580.006	2.20448	0.0274907	1	5.73682	7.03e-08	1.22e-05
Os07g0625400	2	Os07t0625400-01,LOC_Os07g43240.1	25904636	25905610	SKP1 component domain containing protein.	SKP1-like protein 1B, putative, expressed	_	_	---	GeneMark	SKP1 component (IPR001232),BTB/POZ fold (IPR011333),SKP1 component, dimerisation (IPR016072),SKP1 component, POZ (IPR016073),E3 ubiquitin ligase, SCF complex, Skp subunit (IPR016897)	Biological Process: ubiquitin-dependent protein catabolic process (GO:0006511)	33	247	701	0.506989	3.42787	10.8984	32.6286	225.126	772.974	2.78652	0.00138103	0.149884	4.56621	8.17e-07	9.88e-05
[truncated: 278 more rows]

## Sheet: Supplemental Table S7
#Gene_id: gene id in RAPDB or MSU
#Num_of_transcripts: total number of transcripts corresponding to each gene in our integrated database
#Gene_start: gene start location on the genome
#Gene_end: gene end location on the genome
#RAPDB_description: gene functional description in RAPDB database
#MSU_description: gene functional description in MSU database
#Symbol: rice gene symbol
#GeneName: rice gene name
#TF: transcription factor
#Uniprot: Uniprot annotation
#InterPro: InterPro annotation
#GO: Gene Ontology annotation
[truncated: 255 more rows]

## Sheet: Supplemental Table S8
#GO_acc: GO accession number
[truncated: 44 more rows]

[truncated: 23 more sheets: Supplemental Table S9, Supplemental Table S10, Supplemental Table S11, Supplemental Table S12, Supplemental Table S13, Supplemental Table S14, Supplemental Table S15, Supplemental Table S16, Supplemental Table S17, Supplemental Table S18, Supplemental Table S19, Supplemental Table S20, Supplemental Table S21, Supplemental Table S22, Supplemental Table S23, Supplemental Table S24, Supplemental Table S25, Supplemental Table S26, Supplemental Table S27, Supplemental Table S28 …]
